# Supplementary material for: The genome of the Tiger Milk mushroom, Lignosus rhinocerotis, provides insights into the genetic basis of its medicinal properties
Source: BMC Genomics. 2014 Jul 29;15(1):635. doi: 10.1186/1471-2164-15-635 (PMC4129116; doi:10.1186/1471-2164-15-635)
Supplement: Supplementary file 2 — Additional file 2: Table S1: Gene distribution of L. rhinocerotis and the other seven compared Basidiomycota fungi in the third layer of KEGG pathway. Table S2. Enzyme distribution of L. rhinocerotis with not less than 2-fold genes more than the other seven compared Basidiomycota fungi in the fourth layer of KEGG pathway. Table S3. The classes of 26 enzymes of L. rhinocerotis with not less than 2-fold genes more than the other seven compared Basidiomycota fungi in the fourth layer of KEGG pathway. Table S4. The 535 enzymes which are exclusive to only L. rhinocerotis. Table S5. Cytochrome P450 genes in L. rhinocerotis. Table S6. The putative backbone genes and clusters involved in L. rhinocerotis secondary metabolism. Table S7. Putative genes involved in the biosynthesis of bioactive polysaccharides and proteins in L. rhinocerotis. Table S8. Download portal of additional fungi used in this study. (XLS 298 KB) [file 12864_2014_6333_MOESM2_ESM.xls]

## Sheet: Table S1
KEGG metabolic pathways	L. rhinocerotis	G. lucidum	T. versicolor	W. cocos	T. mesenterica	S. commune	P. ostreatus	A. bisporus
Amino Acid Metabolism
Alanine, aspartate and glutamate metabolism	27	28	30	29	29	36	29	29
Arginine and proline metabolism	70*	49	46	47	37	52	55	49
Cysteine and methionine metabolism	44	44	37	45	30	44	43	40
Glycine, serine and threonine metabolism	45	95	97	84	54	76	117	77
Histidine metabolism	52*	50	41	39	38	41	46	44
Lysine biosynthesis	19	33	27	29	17	29	32	24
Lysine degradation	56	59	57	58	48	63	70	58
Phenylalanine metabolism	38	41	36	32	21	46	33	21
Phenylalanine, tyrosine and tryptophan biosynthesis	22	19	17	17	25	21	16	17
Tryptophan metabolism	44	285	297	246	137	289	217	181
Tyrosine metabolism	77*	55	60	61	50	57	51	49
Valine, leucine and isoleucine biosynthesis	26*	21	20	21	17	20	21	18
Valine, leucine and isoleucine degradation	56*	40	39	43	26	41	51	45
Biosynthesis of Polyketides and Nonribosomal Peptides
Biosynthesis of ansamycins	1	2	2	2	2	3	2	2
Biosynthesis of siderophore group nonribosomal peptides	2	110	119	82	97	141	64	53
Biosynthesis of type II polyketide backbone	0	12	11	10	12	12	12	12
Biosynthesis of type II polyketide products	0	22	24	17	11	17	30	7
Biosynthesis of Secondary Metabolites
Anthocyanin biosynthesis	0	33	31	30	31	31	29	27
Benzoxazinoid biosynthesis	0	53	42	50	20	29	33	29
beta-Lactam resistance	3*	0	0	0	0	0	0	0
Betalain biosynthesis	6	22	22	20	18	20	22	18
Brassinosteroid biosynthesis	0	49	36	43	9	20	27	21
Caffeine metabolism	1	73	91	70	2	60	62	55
Carotenoid biosynthesis	2	123	109	126	60	115	91	74
Clavulanic acid biosynthesis	0	0	0	0	0	0	0	0
Diterpenoid biosynthesis	17	60	46	59	18	30	39	32
Flavone and flavonol biosynthesis	0	16	19	27	10	10	17	14
Flavonoid biosynthesis	4	35	34	43	24	27	34	27
Glucosinolate biosynthesis	0	78	66	69	24	46	62	31
Indole alkaloid biosynthesis	4*	1	1	1	0	1	1	1
Insect hormone biosynthesis	0	71	74	72	42	86	71	37
Isoflavonoid biosynthesis	0	14	11	7	2	16	11	1
Isoquinoline alkaloid biosynthesis	11	92	90	88	62	104	91	53
Limonene and pinene degradation	144*	79	72	75	29	53	64	56
Novobiocin biosynthesis	5	4	4	4	7	5	4	4
Penicillin and cephalosporin biosynthesis	7*	0	0	0	0	0	3	0
Phenylpropanoid biosynthesis	27	87	71	83	31	57	63	49
Puromycin biosynthesis	0	38	41	46	20	59	33	22
Sesquiterpenoid biosynthesis	12	19	16	9	0	3	7	6
Stilbenoid, diarylheptanoid and gingerol biosynthesis	83*	80	65	73	39	53	57	47
Streptomycin biosynthesis	7	5	5	6	5	6	8	5
Terpenoid backbone biosynthesis	13	14	14	17	14	20	14	18
Tropane, piperidine and pyridine alkaloid biosynthesis	32	26	46	19	8	20	24	18
Zeatin biosynthesis	1	1	1	1	1	1	1	1
Carbohydrate Metabolism
Amino sugar and nucleotide sugar metabolism	67	151	136	130	80	156	134	94
Ascorbate and aldarate metabolism	23	95	107	76	34	61	86	61
Butanoate metabolism	77	68	70	63	47	61	86	60
C5-Branched dibasic acid metabolism	4	3	3	2	2	2	4	2
Citrate cycle (TCA cycle)	32	34	33	33	27	34	37	31
Fructose and mannose metabolism	74*	69	64	62	51	63	68	43
Galactose metabolism	31	25	25	26	14	27	33	24
Glycolysis / Gluconeogenesis	58	55	64	66	36	60	62	54
Glyoxylate and dicarboxylate metabolism	27*	23	20	25	10	19	19	17
Inositol phosphate metabolism	53*	25	27	29	29	29	33	26
Pentose and glucuronate interconversions	19	50	49	56	37	61	49	41
Pentose phosphate pathway	21	56	57	55	59	67	50	49
Propanoate metabolism	52*	30	29	32	17	39	44	31
Pyruvate metabolism	47	35	32	39	31	38	45	40
Starch and sucrose metabolism	65	148	147	120	119	139	116	100
Energy Metabolism
Carbon fixation in photosynthetic organisms	16	17	17	17	20	21	20	15
Methane metabolism	14	18	14	15	9	11	11	11
Nitrogen metabolism	25	19	25	22	13	17	23	16
Oxidative phosphorylation	76*	55	52	55	50	57	56	44
Photosynthesis	0	25	23	26	23	26	26	21
Photosynthesis - antenna proteins	0	1	1	1	1	1	1	1
Reductive carboxylate cycle (CO2 fixation)	8	12	11	12	10	12	9	11
Sulfur metabolism	19*	14	12	18	10	13	14	15
Glycan Biosynthesis and Metabolism
Chondroitin sulfate biosynthesis	4*	0	0	1	0	0	0	0
Glycosaminoglycan degradation	7	14	7	6	2	11	6	6
Glycosphingolipid biosynthesis - ganglio series	6	30	26	23	19	26	24	22
Glycosphingolipid biosynthesis - globo series	11	18	18	15	8	12	17	14
Glycosphingolipid biosynthesis - lacto and neolacto series	1	11	12	10	7	9	9	7
Glycosylphosphatidylinositol(GPI)-anchor biosynthesis	10	20	20	23	17	18	21	18
Heparan sulfate biosynthesis	4*	0	0	1	0	0	0	0
High-mannose type N-glycan biosynthesis	28*	15	16	15	14	14	17	13
Keratan sulfate biosynthesis	1	11	12	10	7	9	9	7
Lipopolysaccharide biosynthesis	0	138	130	132	99	137	125	111
N-Glycan biosynthesis	28	36	36	36	28	36	38	30
O-Glycan biosynthesis	7	10	11	10	7	8	8	6
O-Mannosyl glycan biosynthesis	7	13	14	13	10	11	11	9
Other glycan degradation	20	52	49	42	43	73	53	40
Peptidoglycan biosynthesis	0	19	20	19	13	19	19	14
Lipid Metabolism
alpha-Linolenic acid metabolism	12	57	64	70	33	75	50	37
Arachidonic acid metabolism	35	109	141	92	9	86	92	73
Biosynthesis of unsaturated fatty acids	20	69	79	81	39	85	89	53
C21-Steroid hormone metabolism	7*	5	5	4	1	4	4	2
Ether lipid metabolism	15	55	51	50	37	50	55	43
Fatty acid biosynthesis	7	32	35	44	23	50	43	30
Fatty acid elongation in mitochondria	2	13	13	15	6	14	12	11
Fatty acid metabolism	44	116	155	132	26	101	116	104
Glycerolipid metabolism	42	40	46	44	31	42	49	46
Glycerophospholipid metabolism	50	48	46	46	33	51	52	40
Linoleic acid metabolism	50	95	115	87	13	78	92	61
Primary bile acid biosynthesis	4	35	19	14	1	23	15	15
Secondary bile acid biosynthesis	0	37	40	44	18	57	31	20
Sphingolipid metabolism	28	135	115	115	71	121	114	84
Steroid biosynthesis	19	75	55	70	21	48	51	39
Synthesis and degradation of ketone bodies	5	6	6	6	4	5	4	5
Metabolism of Cofactors and Vitamins
Biotin metabolism	23*	13	16	13	9	15	15	12
Folate biosynthesis	11	58	57	63	44	65	65	50
Lipoic acid metabolism	4*	0	0	0	0	0	0	0
Nicotinate and nicotinamide metabolism	15	71	62	61	45	65	56	53
One carbon pool by folate	14*	12	12	12	13	12	13	11
Pantothenate and CoA biosynthesis	20	16	16	17	15	20	19	15
Porphyrin and chlorophyll metabolism	28	65	60	70	39	81	51	45
Retinol metabolism	9	122	183	127	25	104	122	82
Riboflavin metabolism	31	31	27	27	18	30	24	23
Thiamine metabolism	20*	12	9	9	7	11	8	9
Ubiquinone and other terpenoid-quinone biosynthesis	19	75	57	74	30	50	53	49
Vitamin B6 metabolism	8	13	19	18	13	20	12	8
Metabolism of Other Amino Acids
beta-Alanine metabolism	26	22	23	25	18	21	32	29
Cyanoamino acid metabolism	19	29	24	20	12	25	24	15
D-Arginine and D-ornithine metabolism	3	0	0	0	0	0	3	0
Glutathione metabolism	47	56	61	44	30	45	40	49
Phosphonate and phosphinate metabolism	10	10	8	8	5	9	8	5
Selenoamino acid metabolism	48*	15	15	16	15	17	16	17
Taurine and hypotaurine metabolism	6	4	4	4	6	7	5	4
Nucleotide Metabolism
Purine metabolism	109	266	266	279	214	285	261	216
Pyrimidine metabolism	73	134	133	153	101	143	123	100
Xenobiotics Biodegradation and Metabolism
1,1,1-Trichloro-2,2-bis(4-chlorophenyl)ethane (DDT) degradation	7	5	6	5	0	15	9	0
1,2-Dichloroethane degradation	12	6	6	5	5	4	13	15
1,4-Dichlorobenzene degradation	7	66	47	53	14	30	36	30
1- and 2-Methylnaphthalene degradation	71*	69	66	59	24	55	48	40
2,4-Dichlorobenzoate degradation	21	8	27	4	3	4	9	5
3-Chloroacrylic acid degradation	19	18	28	30	12	15	27	27
Atrazine degradation	4	3	3	3	2	4	3	2
Benzoate degradation via CoA ligation	50	68	72	57	37	63	69	36
Benzoate degradation via hydroxylation	27*	8	9	12	3	7	7	8
Biphenyl degradation	0	0	0	0	0	0	1	0
Bisphenol A degradation	56*	36	41	30	16	31	41	12
Caprolactam degradation	13	37	34	31	14	36	25	22
Carbazole degradation	1	0	0	0	0	0	0	0
Drug metabolism - cytochrome P450	36	116	142	129	14	93	94	90
Drug metabolism - other enzymes	22	99	119	94	14	86	89	77
Ethylbenzene degradation	18	22	28	22	15	26	21	17
Fluorene degradation	27	35	21	14	0	32	20	11
Fluorobenzoate degradation	8	6	7	5	1	15	9	1
gamma-Hexachlorocyclohexane degradation	124	150	171	157	18	128	121	86
Geraniol degradation	17*	13	13	14	6	13	11	10
Metabolism of xenobiotics by cytochrome P450	33	113	146	119	12	95	91	90
Naphthalene and anthracene degradation	157*	107	88	101	31	78	64	48
Styrene degradation	8	12	11	7	2	8	9	4
Tetrachloroethene degradation	43*	26	39	21	11	22	37	9
Toluene and xylene degradation	13	13	18	29	2	16	10	4
Trinitrotoluene degradation	1	37	40	44	18	57	31	20
* represents L. rhinocerotis having relatively more genes than the other 7 Basidiomycota fungi.

## Sheet: Table S2
KO term	EC No.	Gene name and definition	L. rhinocerotis	A. bisporus	G. lucidum	P. ostreatus	S. commune	T. versicolor	T. mesenterica	W. cocos
K10866	3.6.-.-	RAD50; DNA repair protein RAD50	20	2	0	1	1	0	1	1
K00140	1.2.1.27	mmSA; methylmalonate-semialdehyde dehydrogenase	18	0	3	3	3	3	3	3
K04125	1.14.11.13	E1.14.11.13; gibberellin 2-oxidase	17	2	8	5	2	4	0	11
K01379	3.4.23.5	CTSD; cathepsin D	13	2	10	7	5	8	1	6
K01288	3.4.16.6	KEX1; carboxypeptidase D	11	4	7	2	3	7	1	2
K00434	1.11.1.11	E1.11.1.11; L-ascorbate peroxidase	10	2	3	3	0	7	0	0
K00428	1.11.1.5	E.1.11.1.5; cytochrome c peroxidase	8	1	1	2	1	1	2	1
K01099	3.1.3.36	E3.1.3.36; phosphatidylinositol-bisphosphatase	8	2	3	2	1	3	3	5
K00218	1.3.1.33	por; protochlorophyllide reductase	7	2	5	0	1	1	1	2
K01259	3.4.11.5	pip; proline iminopeptidase	6	3	1	1	2	1	1	1
K00549	2.1.1.14	metE; 5-methyltetrahydropteroyltriglutamate--homocysteine methyltransferase	5	1	1	1	1	0	1	2
K00670	2.3.1.88	E2.3.1.88; peptide alpha-N-acetyltransferase	5	1	1	1	1	1	1	1
K01336	3.4.21.48	E3.4.21.48; cerevisin	5	2	1	3	1	2	1	1
K01480	3.5.3.11	speB; agmatinase	5	1	2	3	3	3	0	4
K00077	1.1.1.169	panE; 2-dehydropantoate 2-reductase	4	1	1	1	1	0	0	1
K00652	2.3.1.47	bioF; 8-amino-7-oxononanoate synthase	4	1	1	1	1	4	1	1
K00771	2.4.2.26	XYLT; protein xylosyltransferase	4	0	0	0	0	0	0	1
K03685	3.1.26.3	rnc; ribonuclease III	4	2	1	1	0	1	2	2
K00273	1.4.3.3	DAO; D-amino-acid oxidase	3	0	0	9	0	0	0	0
K01061	3.1.1.45	E3.1.1.45; carboxymethylenebutenolidase	3	1	1	1	1	1	1	2
K01077	3.1.3.1	phoA, alkaline phosphatase	3	0	0	6	3	0	0	0
K01179	3.2.1.4	E3.2.1.4; endoglucanase	3	1	1	1	1	1	1	0
K00546	3.2.1.84	GANAB; alpha 1,3-glucosidase	3	1	1	1	1	1	1	1
K01452	3.5.1.41	E3.5.1.41; chitin deacetylase	3	3	0	4	2	0	0	1
K01539	3.6.3.9	ATP1A; sodium/potassium-transporting ATPase subunit alpha	3	0	1	0	0	1	0	1
K01784	5.1.3.2	galE; UDP-glucose 4-epimerase	3	0	2	0	4	0	2	2
The number of genes in L. rhinocerotis of each enzyme is no less than 2-fold more than the average of the other Basidiomycota fungi, with cut-off value of a least 3 genes in L. rhinocerotis.

## Sheet: Table S3
EC no.	Name; definition	KO entry	Class
3.6.-.-	RAD50; DNA repair protein RAD50	K10866	Genetic Information Processing; Replication and Repair; DNA replication proteins [BR:ko03032]
			Genetic Information Processing; Replication and Repair; Homologous recombination [PATH:ko03440]
			Genetic Information Processing; Replication and Repair; Non-homologous end-joining [PATH:ko03450]
			Genetic Information Processing; Replication and Repair; DNA repair and recombination proteins [BR:ko03400]
1.2.1.27	mmsA; methylmalonate-semialdehyde dehydrogenase	K00140	Metabolism; Carbohydrate Metabolism; Propanoate metabolism [PATH:ko00640]
			Metabolism; Carbohydrate Metabolism; Inositol phosphate metabolism [PATH:ko00562]
			Metabolism; Amino Acid Metabolism; Valine, leucine and isoleucine degradation [PATH:ko00280]
			Metabolism; Metabolism of Other Amino Acids; beta-Alanine metabolism [PATH:ko00410]
1.14.11.13	E1.14.11.13; gibberellin 2-oxidase	K04125	Metabolism; Metabolism of Terpenoids and Polyketides; Diterpenoid biosynthesis [PATH:ko00904]
3.4.23.5	CTSD; cathepsin D	K01379	Metabolism; Enzyme Families; Peptidases [BR:ko01002]
			Cellular Processes; Transport and Catabolism; Lysosome [PATH:ko04142]
			Human Diseases; Infectious Diseases; Tuberculosis [PATH:ko05152]
3.4.16.6	KEX1; carboxypeptidase D	K01288	Metabolism; Enzyme Families; Peptidases [BR:ko01002]
1.11.1.11	E1.11.1.11; L-ascorbate peroxidase	K00434	Metabolism; Carbohydrate Metabolism; Ascorbate and aldarate metabolism [PATH:ko00053]
			Metabolism; Metabolism of Other Amino Acids; Glutathione metabolism [PATH:ko00480]
1.11.1.5	E1.11.1.5; cytochrome c peroxidase	K00428	Unclassified; Cellular Processes and Signaling; Inorganic ion transport and metabolism
3.1.3.36	E3.1.3.36; phosphatidylinositol-bisphosphatase	K01099	Metabolism; Carbohydrate Metabolism; Inositol phosphate metabolism [PATH:ko00562]
			Environmental Information Processing; Signal Transduction; Phosphatidylinositol signaling system [PATH:ko04070]
1.3.1.33	por; protochlorophyllide reductase	K00218	Metabolism; Metabolism of Cofactors and Vitamins; Porphyrin and chlorophyll metabolism [PATH:ko00860]
3.4.11.5	pip; proline iminopeptidase	K01259	Metabolism; Amino Acid Metabolism; Arginine and proline metabolism [PATH:ko00330]
			Metabolism; Enzyme Families; Peptidases [BR:ko01002]
2.1.1.14	metE; 5-methyltetrahydropteroyltriglutamate--homocysteine methyltransferase	K00549	Metabolism; Amino Acid Metabolism; Cysteine and methionine metabolism [PATH:ko00270]
			Metabolism; Metabolism of Other Amino Acids; Selenocompound metabolism [PATH:ko00450]
2.3.1.88	E2.3.1.88; peptide alpha-N-acetyltransferase	K00670	Unclassified; Metabolism; Others
3.4.21.48	E3.4.21.48; cerevisin	K01336	Metabolism; Enzyme Families; Peptidases [BR:ko01002]
			Genetic Information Processing; Folding, Sorting and Degradation; Chaperones and folding catalysts [BR:ko03110]
3.5.3.11	speB; agmatinase	K01480	Metabolism; Amino Acid Metabolism; Arginine and proline metabolism [PATH:ko00330]
1.1.1.169	panE; 2-dehydropantoate 2-reductase	K00077	Metabolism; Metabolism of Cofactors and Vitamins; Pantothenate and CoA biosynthesis [PATH:ko00770]
2.3.1.47	bioF; 8-amino-7-oxononanoate synthase	K00652	Metabolism; Amino Acid Metabolism; Amino acid related enzymes [BR:ko01007]
			Metabolism; Metabolism of Cofactors and Vitamins; Biotin metabolism [PATH:ko00780]
2.4.2.26	XYLT; protein xylosyltransferase	K00771	Metabolism; Glycan Biosynthesis and Metabolism; Glycosyltransferases [BR:ko01003]
			Metabolism; Glycan Biosynthesis and Metabolism; Glycosaminoglycan biosynthesis - chondroitin sulfate [PATH:ko00532]
			Metabolism; Glycan Biosynthesis and Metabolism; Glycosaminoglycan biosynthesis - heparan sulfate [PATH:ko00534]
3.1.26.3	rnc; ribonuclease III	K03685	Genetic Information Processing; Translation; Ribosome biogenesis in eukaryotes [PATH:ko03008]
			Genetic Information Processing; Translation; Ribosome biogenesis [BR:ko03009]
1.4.3.3	DAO; D-amino-acid oxidase	K00273	Metabolism; Amino Acid Metabolism; Glycine, serine and threonine metabolism [PATH:ko00260]
			Metabolism; Amino Acid Metabolism; Arginine and proline metabolism [PATH:ko00330]
			Metabolism; Metabolism of Other Amino Acids; D-Arginine and D-ornithine metabolism [PATH:ko00472]
			Metabolism; Biosynthesis of Other Secondary Metabolites; Penicillin and cephalosporin biosynthesis [PATH:ko00311]
			Cellular Processes; Transport and Catabolism; Peroxisome [PATH:ko04146]
3.1.1.45	E3.1.1.45; carboxymethylenebutenolidase	K01061	Metabolism; Xenobiotics Biodegradation and Metabolism; Fluorobenzoate degradation [PATH:ko00364]
			Metabolism; Xenobiotics Biodegradation and Metabolism; Chlorocyclohexane and chlorobenzene degradation [PATH:ko00361]
			Metabolism; Xenobiotics Biodegradation and Metabolism; Toluene degradation [PATH:ko00623]
3.1.3.1	phoA; alkaline phosphatase	K01077	Metabolism; Metabolism of Cofactors and Vitamins; Folate biosynthesis [PATH:ko00790]
			Metabolism; Xenobiotics Biodegradation and Metabolism; Aminobenzoate degradation [PATH:ko00627]
			Environmental Information Processing; Signal Transduction; Two-component system [PATH:ko02020]
3.2.1.4	E3.2.1.4; endoglucanase	K01179	Metabolism; Carbohydrate Metabolism; Starch and sucrose metabolism [PATH:ko00500]
3.2.1.84	GANAB; alpha 1,3-glucosidase	K05546	Metabolism; Glycan Biosynthesis and Metabolism; N-Glycan biosynthesis [PATH:ko00510]
			Genetic Information Processing; Folding, Sorting and Degradation; Protein processing in endoplasmic reticulum [PATH:ko04141]
3.5.1.41	E3.5.1.41; chitin deacetylase	K01452	Metabolism; Carbohydrate Metabolism; Amino sugar and nucleotide sugar metabolism [PATH:ko00520]
3.6.3.9	ATP1A; sodium/potassium-transporting ATPase subunit alpha	K01539	Organismal Systems; Circulatory System; Cardiac muscle contraction [PATH:ko04260]
			Organismal Systems; Digestive System; Salivary secretion [PATH:ko04970]
			Organismal Systems; Digestive System; Gastric acid secretion [PATH:ko04971]
			Organismal Systems; Digestive System; Pancreatic secretion [PATH:ko04972]
			Organismal Systems; Digestive System; Bile secretion [PATH:ko04976]
			Organismal Systems; Digestive System; Carbohydrate digestion and absorption [PATH:ko04973]
			Organismal Systems; Digestive System; Protein digestion and absorption [PATH:ko04974]
			Organismal Systems; Digestive System; Mineral absorption [PATH:ko04978]
			Organismal Systems; Excretory System; Aldosterone-regulated sodium reabsorption [PATH:ko04960]
			Organismal Systems; Excretory System; Endocrine and other factor-regulated calcium reabsorption [PATH:ko04961]
			Organismal Systems; Excretory System; Proximal tubule bicarbonate reclamation [PATH:ko04964]
5.1.3.2	galE; UDP-glucose 4-epimerase	K01784	Metabolism; Carbohydrate Metabolism; Galactose metabolism [PATH:ko00052]
			Metabolism; Carbohydrate Metabolism; Amino sugar and nucleotide sugar metabolism [PATH:ko00520]

## Sheet: Table S4
KO ID	Description	EC no.	Class	L. rhinocerotis	G. lucidum	T. versicolor	W. cocos	T. mesenterica	S. commune	P. ostreatus	A. bisporus
K02178	checkpoint serine/threonine-protein kinase	2.7.11.1	Metabolism; Enzyme Families; Protein kinases [BR:ko01001] Genetic Information Processing; Replication and Repair; Chromosome [BR:ko03036] Cellular Processes; Cell Growth and Death; Cell cycle [PATH:ko04110] Cellular Processes; Cell Growth and Death; Cell cycle - yeast [PATH:ko04111] Cellular Processes; Cell Growth and Death; Meiosis - yeast [PATH:ko04113] Cellular Processes; Cell Growth and Death…	70	0	0	0	0	0	0	0
K11594	ATP-dependent RNA helicase	3.6.4.13	Genetic Information Processing; Transcription; Spliceosome [BR:ko03041] Genetic Information Processing; Replication and Repair; Chromosome [BR:ko03036] Organismal Systems; Immune System; RIG-I-like receptor signaling pathway [PATH:ko04622]	28	0	0	0	0	0	0	0
K02831	ser/thr/tyr protein kinase RAD53	2.7.11.-	Genetic Information Processing; Replication and Repair; DNA repair and recombination proteins [BR:ko03400] Cellular Processes; Cell Growth and Death; Cell cycle - yeast [PATH:ko04111] Cellular Processes; Cell Growth and Death; Meiosis - yeast [PATH:ko04113]	22	0	0	0	0	0	0	0
K03934	NADH dehydrogenase (ubiquinone) Fe-S protein 1	1.6.5.3 1.6.99.3	Metabolism; Energy Metabolism; Oxidative phosphorylation [PATH:ko00190] Human Diseases; Neurodegenerative Diseases; Alzheimer's disease [PATH:ko05010] Human Diseases; Neurodegenerative Diseases; Parkinson's disease [PATH:ko05012] Human Diseases; Neurodegenerative Diseases; Huntington's disease [PATH:ko05016]	21	0	0	0	0	0	0	0
K13148	integrator complex subunit 11	3.1.27.-	Genetic Information Processing; Transcription; Spliceosome [BR:ko03041]	16	0	0	0	0	0	0	0
K00908	Ca2+/calmodulin-dependent protein kinase	2.7.11.17	Metabolism; Enzyme Families; Protein kinases [BR:ko01001]	13	0	0	0	0	0	0	0
K02355	elongation factor EF-G	3.6.5.3	Genetic Information Processing; Translation; Translation factors [BR:ko03012]	10	0	0	0	0	0	0	0
K01180	endo-1,3(4)-beta-glucanase	3.2.1.6	Unclassified; Metabolism; Others	9	0	0	0	0	0	0	0
K02202	cyclin-dependent kinase 7	2.7.11.22	Metabolism; Enzyme Families; Protein kinases [BR:ko01001] Genetic Information Processing; Replication and Repair; Nucleotide excision repair [PATH:ko03420] Genetic Information Processing; Replication and Repair; DNA repair and recombination proteins [BR:ko03400] Cellular Processes; Cell Growth and Death; Cell cycle [PATH:ko04110]	8	0	0	0	0	0	0	0
K04416	mitogen-activated protein kinase kinase kinase 1	2.7.11.25	Metabolism; Enzyme Families; Protein kinases [BR:ko01001] Genetic Information Processing; Folding, Sorting and Degradation; Ubiquitin mediated proteolysis [PATH:ko04120] Genetic Information Processing; Folding, Sorting and Degradation; Ubiquitin system [BR:ko04121] Environmental Information Processing; Signal Transduction; MAPK signaling pathway [PATH:ko04010] Organismal Systems; Immune System; R…	8	0	0	0	0	0	0	0
K09252	feruloyl esterase	3.1.1.73	Unclassified; Metabolism; Others	8	0	0	0	0	0	0	0
K01253	microsomal epoxide hydrolase	3.3.2.9	Metabolism; Xenobiotics Biodegradation and Metabolism; Metabolism of xenobiotics by cytochrome P450 [PATH:ko00980]	8	0	0	0	0	0	0	0
K01569	oxalate decarboxylase	4.1.1.2	Metabolism; Carbohydrate Metabolism; Glyoxylate and dicarboxylate metabolism [PATH:ko00630]	8	0	0	0	0	0	0	0
K06067	histone deacetylase 1/2	3.5.1.98	Genetic Information Processing; Replication and Repair; Chromosome [BR:ko03036] Environmental Information Processing; Signal Transduction; Notch signaling pathway [PATH:ko04330] Cellular Processes; Cell Growth and Death; Cell cycle [PATH:ko04110] Human Diseases; Cancers; Pathways in cancer [PATH:ko05200] Human Diseases; Cancers; Chronic myeloid leukemia [PATH:ko05220] Human Diseases; Neurodegener…	7	0	0	0	0	0	0	0
K00004	(R,R)-butanediol dehydrogenase / diacetyl reductase	1.1.1.4 1.1.1.303	Metabolism; Carbohydrate Metabolism; Butanoate metabolism [PATH:ko00650]	6	0	0	0	0	0	0	0
K04618	galactose oxidase	1.1.3.9	Metabolism; Carbohydrate Metabolism; Galactose metabolism [PATH:ko00052]	6	0	0	0	0	0	0	0
K00521	ferric-chelate reductase	1.16.1.7	Unclassified; Metabolism; Others	6	0	0	0	0	0	0	0
K04371	extracellular signal-regulated kinase 1/2	2.7.11.24	Metabolism; Enzyme Families; Protein kinases [BR:ko01001] Genetic Information Processing; Replication and Repair; Chromosome [BR:ko03036] Environmental Information Processing; Signal Transduction; MAPK signaling pathway [PATH:ko04010] Environmental Information Processing; Signal Transduction; MAPK signaling pathway - fly [PATH:ko04013] Environmental Information Processing; Signal Transduction; Er…	6	0	0	0	0	0	0	0
K00985	RNA-directed RNA polymerase	2.7.7.48	Metabolism; Nucleotide Metabolism; Purine metabolism [PATH:ko00230]	6	0	0	0	0	0	0	0
K01047	phospholipase A2	3.1.1.4	Metabolism; Lipid Metabolism; Glycerophospholipid metabolism [PATH:ko00564] Metabolism; Lipid Metabolism; Ether lipid metabolism [PATH:ko00565] Metabolism; Lipid Metabolism; Arachidonic acid metabolism [PATH:ko00590] Metabolism; Lipid Metabolism; Linoleic acid metabolism [PATH:ko00591] Metabolism; Lipid Metabolism; alpha-Linolenic acid metabolism [PATH:ko00592] Environmental Information Processin…	6	0	0	0	0	0	0	0
K01083	3-phytase	3.1.3.8	Metabolism; Carbohydrate Metabolism; Inositol phosphate metabolism [PATH:ko00562]	6	0	0	0	0	0	0	0
K01181	endo-1,4-beta-xylanase	3.2.1.8	Unclassified; Metabolism; Carbohydrate metabolism	6	0	0	0	0	0	0	0
K10836	mitochondrial protein-transporting ATPase	3.6.3.51	Unclassified; Metabolism; Energy metabolism	6	0	0	0	0	0	0	0
K01528	dynamin GTPase	3.6.5.5	Cellular Processes; Transport and Catabolism; Endocytosis [PATH:ko04144] Organismal Systems; Immune System; Fc gamma R-mediated phagocytosis [PATH:ko04666] Human Diseases; Infectious Diseases; Bacterial invasion of epithelial cells [PATH:ko05100]	6	0	0	0	0	0	0	0
K05885	2,5-diketo-D-gluconate reductase	1.1.1.274	Unclassified; Metabolism; Others	5	0	0	0	0	0	0	0
K03386	peroxiredoxin (alkyl hydroperoxide reductase subunit C)	1.11.1.15	Unclassified; Genetic Information Processing; Protein folding and associated processing	5	0	0	0	0	0	0	0
K00794	riboflavin synthase beta chain	2.5.1.-	Metabolism; Metabolism of Cofactors and Vitamins; Riboflavin metabolism [PATH:ko00740]	5	0	0	0	0	0	0	0
K00027	malate dehydrogenase (oxaloacetate-decarboxylating)	1.1.1.38	Metabolism; Carbohydrate Metabolism; Pyruvate metabolism [PATH:ko00620] Environmental Information Processing; Signal Transduction; Two-component system [PATH:ko02020]	4	0	0	0	0	0	0	0
K10256	omega-6 fatty acid desaturase (delta-12 desaturase)	1.14.19.-	Metabolism; Lipid Metabolism; Biosynthesis of unsaturated fatty acids [PATH:ko01040] Metabolism; Lipid Metabolism; Lipid biosynthesis proteins [BR:ko01004]	4	0	0	0	0	0	0	0
K01652	acetolactate synthase I/II/III large subunit	2.2.1.6	Metabolism; Carbohydrate Metabolism; Butanoate metabolism [PATH:ko00650] Metabolism; Carbohydrate Metabolism; C5-Branched dibasic acid metabolism [PATH:ko00660] Metabolism; Amino Acid Metabolism; Valine, leucine and isoleucine biosynthesis [PATH:ko00290] Metabolism; Metabolism of Cofactors and Vitamins; Pantothenate and CoA biosynthesis [PATH:ko00770]	4	0	0	0	0	0	0	0
K13507	glycerol-3-phosphate O-acyltransferase / dihydroxyacetone phosphate acyltransferase	2.3.1.15 2.3.1.42	Metabolism; Lipid Metabolism; Glycerolipid metabolism [PATH:ko00561] Metabolism; Lipid Metabolism; Glycerophospholipid metabolism [PATH:ko00564] Metabolism; Lipid Metabolism; Lipid biosynthesis proteins [BR:ko01004]	4	0	0	0	0	0	0	0
K00838	aromatic amino acid aminotransferase I	2.6.1.57	Metabolism; Amino Acid Metabolism; Cysteine and methionine metabolism [PATH:ko00270] Metabolism; Amino Acid Metabolism; Lysine biosynthesis [PATH:ko00300] Metabolism; Amino Acid Metabolism; Tyrosine metabolism [PATH:ko00350] Metabolism; Amino Acid Metabolism; Phenylalanine metabolism [PATH:ko00360] Metabolism; Amino Acid Metabolism; Phenylalanine, tyrosine and tryptophan biosynthesis [PATH:ko0040…	4	0	0	0	0	0	0	0
K08287	dual-specificity kinase	2.7.12.1	Unclassified; Cellular Processes and Signaling; Signal transduction mechanisms	4	0	0	0	0	0	0	0
K01199	glucan endo-1,3-beta-D-glucosidase	3.2.1.39	Metabolism; Carbohydrate Metabolism; Starch and sucrose metabolism [PATH:ko00500]	4	0	0	0	0	0	0	0
K10187	germacradienol/germacrene-D synthase	4.2.3.22	Metabolism; Metabolism of Terpenoids and Polyketides; Sesquiterpenoid biosynthesis [PATH:ko00909]	4	0	0	0	0	0	0	0
K00435	peroxiredoxin	1.11.1.-	Unclassified; Genetic Information Processing; Protein folding and associated processing	3	0	0	0	0	0	0	0
K00433	chloride peroxidase	1.11.1.10	Unclassified; Metabolism; Others	3	0	0	0	0	0	0	0
K00459	nitronate monooxygenase	1.13.12.16	Metabolism; Energy Metabolism; Nitrogen metabolism [PATH:ko00910]	3	0	0	0	0	0	0	0
K05917	cytochrome P450, family 51 (sterol 14-demethylase)	1.14.13.70	Metabolism; Lipid Metabolism; Steroid biosynthesis [PATH:ko00100] Metabolism; Enzyme Families; Cytochrome P450 [BR:ko00199]	3	0	0	0	0	0	0	0
K00507	stearoyl-CoA desaturase (delta-9 desaturase)	1.14.19.1	Metabolism; Lipid Metabolism; Biosynthesis of unsaturated fatty acids [PATH:ko01040] Metabolism; Lipid Metabolism; Lipid biosynthesis proteins [BR:ko01004] Organismal Systems; Endocrine System; PPAR signaling pathway [PATH:ko03320]	3	0	0	0	0	0	0	0
K05906	prenylcysteine oxidase	1.8.3.5	Unclassified; Metabolism; Others	3	0	0	0	0	0	0	0
K01738	cysteine synthase A	2.5.1.47	Metabolism; Energy Metabolism; Sulfur metabolism [PATH:ko00920] Metabolism; Amino Acid Metabolism; Cysteine and methionine metabolism [PATH:ko00270] Metabolism; Metabolism of Other Amino Acids; Selenoamino acid metabolism [PATH:ko00450]	3	0	0	0	0	0	0	0
K01740	O-acetylhomoserine (thiol)-lyase	2.5.1.49	Metabolism; Amino Acid Metabolism; Cysteine and methionine metabolism [PATH:ko00270]	3	0	0	0	0	0	0	0
K01626	3-deoxy-7-phosphoheptulonate synthase	2.5.1.54	Metabolism; Amino Acid Metabolism; Phenylalanine, tyrosine and tryptophan biosynthesis [PATH:ko00400]	3	0	0	0	0	0	0	0
K00921	1-phosphatidylinositol-3-phosphate 5-kinase	2.7.1.150	Metabolism; Carbohydrate Metabolism; Inositol phosphate metabolism [PATH:ko00562] Environmental Information Processing; Signal Transduction; Phosphatidylinositol signaling system [PATH:ko04070] Cellular Processes; Transport and Catabolism; Phagosome [PATH:ko04145] Cellular Processes; Cell Motility; Regulation of actin cytoskeleton [PATH:ko04810]	3	0	0	0	0	0	0	0
K04345	protein kinase A	2.7.11.11	Metabolism; Enzyme Families; Protein kinases [BR:ko01001] Environmental Information Processing; Signal Transduction; MAPK signaling pathway [PATH:ko04010] Environmental Information Processing; Signal Transduction; Wnt signaling pathway [PATH:ko04310] Environmental Information Processing; Signal Transduction; Hedgehog signaling pathway [PATH:ko04340] Environmental Information Processing; Signal Tr…	3	0	0	0	0	0	0	0
K04368	mitogen-activated protein kinase kinase 1	2.7.12.2	Metabolism; Enzyme Families; Protein kinases [BR:ko01001] Environmental Information Processing; Signal Transduction; MAPK signaling pathway [PATH:ko04010] Environmental Information Processing; Signal Transduction; MAPK signaling pathway - fly [PATH:ko04013] Environmental Information Processing; Signal Transduction; ErbB signaling pathway [PATH:ko04012] Environmental Information Processing; Signal…	3	0	0	0	0	0	0	0
K02486	two-component system, unclassified family, sensor kinase	2.7.13.3	Metabolism; Enzyme Families; Protein kinases [BR:ko01001] Environmental Information Processing; Signal Transduction; Two-component system [BR:ko02022]	3	0	0	0	0	0	0	0
K07749	formyl-CoA transferase	2.8.3.16	Unclassified; Metabolism; Energy metabolism	3	0	0	0	0	0	0	0
K01142	exodeoxyribonuclease III	3.1.11.2	Genetic Information Processing; Replication and Repair; Base excision repair [PATH:ko03410] Genetic Information Processing; Replication and Repair; DNA repair and recombination proteins [BR:ko03400]	3	0	0	0	0	0	0	0
K04459	dual specificity phosphatase	3.1.3.16 3.1.3.48	Environmental Information Processing; Signal Transduction; MAPK signaling pathway [PATH:ko04010]	3	0	0	0	0	0	0	0
K01250	pyrimidine-specific ribonucleoside hydrolase	3.2.-.-	Unclassified; Metabolism; Nucleotide metabolism	3	0	0	0	0	0	0	0
K01467	beta-lactamase	3.5.2.6	Metabolism; Biosynthesis of Other Secondary Metabolites; Penicillin and cephalosporin biosynthesis [PATH:ko00311] Metabolism; Biosynthesis of Other Secondary Metabolites; beta-Lactam resistance [PATH:ko00312] Environmental Information Processing; Signal Transduction; Two-component system [PATH:ko02020]	3	0	0	0	0	0	0	0
K01727	hyaluronate lyase	4.2.2.1	Unclassified; Metabolism; Others	3	0	0	0	0	0	0	0
K12250	pentalenene synthase	4.2.3.7	Metabolism; Metabolism of Terpenoids and Polyketides; Sesquiterpenoid biosynthesis [PATH:ko00909]	3	0	0	0	0	0	0	0
K00091	dihydroflavonol-4-reductase	1.1.1.219	Metabolism; Biosynthesis of Other Secondary Metabolites; Flavonoid biosynthesis [PATH:ko00941]	2	0	0	0	0	0	0	0
K12405	3-hydroxyacyl-CoA dehydrogenase / 3a,7a,12a-trihydroxy-5b-cholest-24-enoyl-CoA hydratase	1.1.1.35 4.2.1.107	Metabolism; Lipid Metabolism; Primary bile acid biosynthesis [PATH:ko00120] Cellular Processes; Transport and Catabolism; Peroxisome [PATH:ko04146]	2	0	0	0	0	0	0	0
K00034	glucose 1-dehydrogenase	1.1.1.47	Metabolism; Carbohydrate Metabolism; Pentose phosphate pathway [PATH:ko00030]	2	0	0	0	0	0	0	0
K00463	indoleamine 2,3-dioxygenase	1.13.11.52	Metabolism; Amino Acid Metabolism; Tryptophan metabolism [PATH:ko00380]	2	0	0	0	0	0	0	0
K03119	taurine dioxygenase	1.14.11.17	Metabolism; Metabolism of Other Amino Acids; Taurine and hypotaurine metabolism [PATH:ko00430]	2	0	0	0	0	0	0	0
K11987	prostaglandin-endoperoxide synthase 2	1.14.99.1	Metabolism; Lipid Metabolism; Arachidonic acid metabolism [PATH:ko00590] Environmental Information Processing; Signal Transduction; VEGF signaling pathway [PATH:ko04370] Human Diseases; Cancers; Pathways in cancer [PATH:ko05200] Human Diseases; Cancers; Small cell lung cancer [PATH:ko05222] Human Diseases; Infectious Diseases; Leishmaniasis [PATH:ko05140]	2	0	0	0	0	0	0	0
K00222	delta14-sterol reductase	1.3.1.70	Metabolism; Lipid Metabolism; Steroid biosynthesis [PATH:ko00100]	2	0	0	0	0	0	0	0
K09471	gamma-glutamylputrescine oxidase	1.4.3.-	Metabolism; Amino Acid Metabolism; Arginine and proline metabolism [PATH:ko00330]	2	0	0	0	0	0	0	0
K00276	primary-amine oxidase	1.4.3.21	Metabolism; Amino Acid Metabolism; Glycine, serine and threonine metabolism [PATH:ko00260] Metabolism; Amino Acid Metabolism; Tyrosine metabolism [PATH:ko00350] Metabolism; Amino Acid Metabolism; Phenylalanine metabolism [PATH:ko00360] Metabolism; Metabolism of Other Amino Acids; beta-Alanine metabolism [PATH:ko00410] Metabolism; Biosynthesis of Other Secondary Metabolites; Isoquinoline alkaloid …	2	0	0	0	0	0	0	0
K13366	polyamine oxidase (propane-1,3-diamine-forming)	1.5.3.14	Unclassified; Metabolism; Amino acid metabolism	2	0	0	0	0	0	0	0
K00310	pyrimidodiazepine synthase	1.5.4.1	Metabolism; Metabolism of Other Amino Acids; Glutathione metabolism [PATH:ko00480]	2	0	0	0	0	0	0	0
K00318	proline dehydrogenase	1.5.99.8	Metabolism; Amino Acid Metabolism; Arginine and proline metabolism [PATH:ko00330]	2	0	0	0	0	0	0	0
K00359	NADH oxidase	1.6.-.-	Unclassified; Metabolism; Others	2	0	0	0	0	0	0	0
K04748	nitric-oxide reductase NorQ protein	1.7.99.7	Metabolism; Energy Metabolism; Nitrogen metabolism [PATH:ko00910]	2	0	0	0	0	0	0	0
K00568	3-demethylubiquinone-9 3-methyltransferase	2.1.1.- 2.1.1.64	Metabolism; Metabolism of Cofactors and Vitamins; Ubiquinone and other terpenoid-quinone biosynthesis [PATH:ko00130]	2	0	0	0	0	0	0	0
K00650	lecithin-cholesterol acyltransferase	2.3.1.43	Metabolism; Lipid Metabolism; Glycerophospholipid metabolism [PATH:ko00564]	2	0	0	0	0	0	0	0
K00667	fatty acid synthase subunit alpha, fungi type	2.3.1.86	Metabolism; Lipid Metabolism; Fatty acid biosynthesis [PATH:ko00061] Metabolism; Lipid Metabolism; Lipid biosynthesis proteins [BR:ko01004]	2	0	0	0	0	0	0	0
K01649	2-isopropylmalate synthase	2.3.3.13	Metabolism; Carbohydrate Metabolism; Pyruvate metabolism [PATH:ko00620] Metabolism; Amino Acid Metabolism; Valine, leucine and isoleucine biosynthesis [PATH:ko00290]	2	0	0	0	0	0	0	0
K05356	solanesyl diphosphate synthase	2.5.1.11	Metabolism; Metabolism of Terpenoids and Polyketides; Terpenoid backbone biosynthesis [PATH:ko00900]	2	0	0	0	0	0	0	0
K05956	geranylgeranyl transferase type-2 subunit beta	2.5.1.60	Unclassified; Metabolism; Others	2	0	0	0	0	0	0	0
K00816	kynurenine-oxoglutarate transaminase	2.6.1.7	Metabolism; Amino Acid Metabolism; Tryptophan metabolism [PATH:ko00380]	2	0	0	0	0	0	0	0
K00900	6-phosphofructo-2-kinase	2.7.1.105	Metabolism; Carbohydrate Metabolism; Fructose and mannose metabolism [PATH:ko00051]	2	0	0	0	0	0	0	0
K06631	polo-like kinase 1	2.7.11.21	Metabolism; Enzyme Families; Protein kinases [BR:ko01001] Genetic Information Processing; Replication and Repair; Chromosome [BR:ko03036] Cellular Processes; Cell Growth and Death; Cell cycle [PATH:ko04110] Cellular Processes; Cell Growth and Death; Oocyte meiosis [PATH:ko04114] Organismal Systems; Endocrine System; Progesterone-mediated oocyte maturation [PATH:ko04914]	2	0	0	0	0	0	0	0
K11996	adenylyltransferase and sulfurtransferase MOCS3/UBA4	2.7.7.- 2.8.1.-	Genetic Information Processing; Folding, Sorting and Degradation; Ubiquitin system [BR:ko04121]	2	0	0	0	0	0	0	0
K11717	cysteine desulfurase / selenocysteine lyase	2.8.1.7 4.4.1.16	Metabolism; Metabolism of Other Amino Acids; Selenoamino acid metabolism [PATH:ko00450] Metabolism; Metabolism of Cofactors and Vitamins; Thiamine metabolism [PATH:ko00730]	2	0	0	0	0	0	0	0
K03644	lipoic acid synthetase	2.8.1.8	Metabolism; Metabolism of Cofactors and Vitamins; Lipoic acid metabolism [PATH:ko00785]	2	0	0	0	0	0	0	0
K00784	ribonuclease Z	3.1.26.11	Unclassified; Genetic Information Processing; Translation proteins	2	0	0	0	0	0	0	0
K05989	alpha-L-rhamnosidase	3.2.1.40	Unclassified; Metabolism; Others	2	0	0	0	0	0	0	0
K01227	mannosyl-glycoprotein endo-beta-N-acetylglucosaminidase	3.2.1.96	Metabolism; Glycan Biosynthesis and Metabolism; Other glycan degradation [PATH:ko00511]	2	0	0	0	0	0	0	0
K05993	isochorismatase	3.3.2.1	Metabolism; Metabolism of Terpenoids and Polyketides; Biosynthesis of siderophore group nonribosomal peptides [PATH:ko01053]	2	0	0	0	0	0	0	0
K08726	soluble epoxide hydrolase	3.3.2.10	Metabolism; Lipid Metabolism; Arachidonic acid metabolism [PATH:ko00590] Metabolism; Xenobiotics Biodegradation and Metabolism; Tetrachloroethene degradation [PATH:ko00625] Cellular Processes; Transport and Catabolism; Peroxisome [PATH:ko04146]	2	0	0	0	0	0	0	0
K13051	beta-aspartyl-peptidase (threonine type)	3.4.19.5	Metabolism; Enzyme Families; Peptidases [BR:ko01002]	2	0	0	0	0	0	0	0
K09650	rhomboid-like protein	3.4.21.105	Metabolism; Enzyme Families; Peptidases [BR:ko01002]	2	0	0	0	0	0	0	0
K02365	separase	3.4.22.49	Metabolism; Enzyme Families; Peptidases [BR:ko01002] Genetic Information Processing; Replication and Repair; Chromosome [BR:ko03036] Cellular Processes; Cell Growth and Death; Cell cycle [PATH:ko04110] Cellular Processes; Cell Growth and Death; Cell cycle - yeast [PATH:ko04111] Cellular Processes; Cell Growth and Death; Meiosis - yeast [PATH:ko04113] Cellular Processes; Cell Growth and Death; Ooc…	2	0	0	0	0	0	0	0
K07762	pappalysin-1	3.4.24.79	Metabolism; Enzyme Families; Peptidases [BR:ko01002]	2	0	0	0	0	0	0	0
K03707	transcriptional activator TenA	3.5.99.2	Metabolism; Metabolism of Cofactors and Vitamins; Thiamine metabolism [PATH:ko00730] Genetic Information Processing; Transcription; Transcription factors [BR:ko03000]	2	0	0	0	0	0	0	0
K01557	acylpyruvate hydrolase	3.7.1.5	Metabolism; Amino Acid Metabolism; Tyrosine metabolism [PATH:ko00350]	2	0	0	0	0	0	0	0
K01560	2-haloacid dehalogenase	3.8.1.2	Metabolism; Xenobiotics Biodegradation and Metabolism; gamma-Hexachlorocyclohexane degradation [PATH:ko00361] Metabolism; Xenobiotics Biodegradation and Metabolism; 1,2-Dichloroethane degradation [PATH:ko00631]	2	0	0	0	0	0	0	0
K13501	anthranilate synthase / indole-3-glycerol phosphate synthase / phosphoribosylanthranilate isomerase	4.1.3.27 4.1.1.48 5.3.1.24	Metabolism; Amino Acid Metabolism; Phenylalanine, tyrosine and tryptophan biosynthesis [PATH:ko00400]	2	0	0	0	0	0	0	0
K03417	methylisocitrate lyase	4.1.3.30	Metabolism; Carbohydrate Metabolism; Propanoate metabolism [PATH:ko00640]	2	0	0	0	0	0	0	0
K10156	epi-isozizaene synthase	4.2.3.37	Metabolism; Metabolism of Terpenoids and Polyketides; Sesquiterpenoid biosynthesis [PATH:ko00909]	2	0	0	0	0	0	0	0
K01752	L-serine dehydratase	4.3.1.17	Metabolism; Amino Acid Metabolism; Glycine, serine and threonine metabolism [PATH:ko00260] Metabolism; Amino Acid Metabolism; Cysteine and methionine metabolism [PATH:ko00270]	2	0	0	0	0	0	0	0
K01754	threonine dehydratase	4.3.1.19	Metabolism; Amino Acid Metabolism; Glycine, serine and threonine metabolism [PATH:ko00260] Metabolism; Amino Acid Metabolism; Valine, leucine and isoleucine biosynthesis [PATH:ko00290]	2	0	0	0	0	0	0	0
K01760	cystathionine beta-lyase	4.4.1.8	Metabolism; Energy Metabolism; Nitrogen metabolism [PATH:ko00910] Metabolism; Energy Metabolism; Sulfur metabolism [PATH:ko00920] Metabolism; Amino Acid Metabolism; Cysteine and methionine metabolism [PATH:ko00270] Metabolism; Metabolism of Other Amino Acids; Selenoamino acid metabolism [PATH:ko00450]	2	0	0	0	0	0	0	0
K09829	C-8 sterol isomerase	5.-.-.-	Metabolism; Lipid Metabolism; Steroid biosynthesis [PATH:ko00100]	2	0	0	0	0	0	0	0
K01792	glucose-6-phosphate 1-epimerase	5.1.3.15	Metabolism; Carbohydrate Metabolism; Glycolysis / Gluconeogenesis [PATH:ko00010]	2	0	0	0	0	0	0	0
K00666	fatty-acyl-CoA synthase	6.2.1.-	Metabolism; Lipid Metabolism; Lipid biosynthesis proteins [BR:ko01004]	2	0	0	0	0	0	0	0
K01899	succinyl-CoA synthetase alpha subunit	6.2.1.4 6.2.1.5	Metabolism; Carbohydrate Metabolism; Citrate cycle (TCA cycle) [PATH:ko00020] Metabolism; Carbohydrate Metabolism; Propanoate metabolism [PATH:ko00640]	2	0	0	0	0	0	0	0
K04075	tRNA(Ile)-lysidine synthase	6.3.4.-	Unclassified; Genetic Information Processing; Translation proteins	2	0	0	0	0	0	0	0
K02433	aspartyl-tRNA(Asn)/glutamyl-tRNA (Gln) amidotransferase subunit A	6.3.5.6 6.3.5.7	Genetic Information Processing; Translation; Aminoacyl-tRNA biosynthesis [PATH:ko00970]	2	0	0	0	0	0	0	0
K00062	D-arabinose 1-dehydrogenase	1.1.1.116	Unclassified; Metabolism; Others	1	0	0	0	0	0	0	0
K00071	11beta-hydroxysteroid dehydrogenase	1.1.1.146	Metabolism; Lipid Metabolism; Steroid hormone biosynthesis [PATH:ko00140] Organismal Systems; Excretory System; Aldosterone-regulated sodium reabsorption [PATH:ko04960]	1	0	0	0	0	0	0	0
K00074	3-hydroxybutyryl-CoA dehydrogenase	1.1.1.157	Metabolism; Carbohydrate Metabolism; Butanoate metabolism [PATH:ko00650] Metabolism; Xenobiotics Biodegradation and Metabolism; Benzoate degradation via CoA ligation [PATH:ko00632]	1	0	0	0	0	0	0	0
K00009	mannitol-1-phosphate 5-dehydrogenase	1.1.1.17	Metabolism; Carbohydrate Metabolism; Fructose and mannose metabolism [PATH:ko00051]	1	0	0	0	0	0	0	0
K07748	sterol-4alpha-carboxylate 3-dehydrogenase (decarboxylating)	1.1.1.170	Metabolism; Lipid Metabolism; Steroid biosynthesis [PATH:ko00100]	1	0	0	0	0	0	0	0
K00088	IMP dehydrogenase	1.1.1.205	Metabolism; Nucleotide Metabolism; Purine metabolism [PATH:ko00230] Metabolism; Xenobiotics Biodegradation and Metabolism; Drug metabolism - other enzymes [PATH:ko00983]	1	0	0	0	0	0	0	0
K08081	tropine dehydrogenase	1.1.1.206	Metabolism; Biosynthesis of Other Secondary Metabolites; Tropane, piperidine and pyridine alkaloid biosynthesis [PATH:ko00960]	1	0	0	0	0	0	0	0
K00013	histidinol dehydrogenase	1.1.1.23	Metabolism; Amino Acid Metabolism; Histidine metabolism [PATH:ko00340]	1	0	0	0	0	0	0	0
K09827	3-keto steroid reductase	1.1.1.270	Metabolism; Lipid Metabolism; Steroid biosynthesis [PATH:ko00100]	1	0	0	0	0	0	0	0
K02377	GDP-L-fucose synthase	1.1.1.271	Metabolism; Carbohydrate Metabolism; Fructose and mannose metabolism [PATH:ko00051] Metabolism; Carbohydrate Metabolism; Amino sugar and nucleotide sugar metabolism [PATH:ko00520]	1	0	0	0	0	0	0	0
K00121	S-(hydroxymethyl)glutathione dehydrogenase / alcohol dehydrogenase	1.1.1.284 1.1.1.1	Metabolism; Carbohydrate Metabolism; Glycolysis / Gluconeogenesis [PATH:ko00010] Metabolism; Energy Metabolism; Methane metabolism [PATH:ko00680] Metabolism; Lipid Metabolism; Fatty acid metabolism [PATH:ko00071] Metabolism; Amino Acid Metabolism; Tyrosine metabolism [PATH:ko00350] Metabolism; Metabolism of Cofactors and Vitamins; Retinol metabolism [PATH:ko00830] Metabolism; Xenobiotics Biodegra…	1	0	0	0	0	0	0	0
K00003	homoserine dehydrogenase	1.1.1.3	Metabolism; Amino Acid Metabolism; Glycine, serine and threonine metabolism [PATH:ko00260] Metabolism; Amino Acid Metabolism; Cysteine and methionine metabolism [PATH:ko00270] Metabolism; Amino Acid Metabolism; Lysine biosynthesis [PATH:ko00300]	1	0	0	0	0	0	0	0
K00020	3-hydroxyisobutyrate dehydrogenase	1.1.1.31	Metabolism; Amino Acid Metabolism; Valine, leucine and isoleucine degradation [PATH:ko00280]	1	0	0	0	0	0	0	0
K00023	acetoacetyl-CoA reductase	1.1.1.36	Metabolism; Carbohydrate Metabolism; Butanoate metabolism [PATH:ko00650]	1	0	0	0	0	0	0	0
K00031	isocitrate dehydrogenase	1.1.1.42	Metabolism; Carbohydrate Metabolism; Citrate cycle (TCA cycle) [PATH:ko00020] Metabolism; Energy Metabolism; Reductive carboxylate cycle (CO2 fixation) [PATH:ko00720] Metabolism; Metabolism of Other Amino Acids; Glutathione metabolism [PATH:ko00480] Cellular Processes; Transport and Catabolism; Peroxisome [PATH:ko04146]	1	0	0	0	0	0	0	0
K00033	6-phosphogluconate dehydrogenase	1.1.1.44	Metabolism; Carbohydrate Metabolism; Pentose phosphate pathway [PATH:ko00030] Metabolism; Metabolism of Other Amino Acids; Glutathione metabolism [PATH:ko00480]	1	0	0	0	0	0	0	0
K00036	glucose-6-phosphate 1-dehydrogenase	1.1.1.49	Metabolism; Carbohydrate Metabolism; Pentose phosphate pathway [PATH:ko00030] Metabolism; Metabolism of Other Amino Acids; Glutathione metabolism [PATH:ko00480]	1	0	0	0	0	0	0	0
K00005	glycerol dehydrogenase	1.1.1.6	Metabolism; Lipid Metabolism; Glycerolipid metabolism [PATH:ko00561]	1	0	0	0	0	0	0	0
K00042	2-hydroxy-3-oxopropionate reductase	1.1.1.60	Metabolism; Carbohydrate Metabolism; Glyoxylate and dicarboxylate metabolism [PATH:ko00630]	1	0	0	0	0	0	0	0
K00049	glyoxylate reductase (NADP+)	1.1.1.79	Metabolism; Carbohydrate Metabolism; Pyruvate metabolism [PATH:ko00620] Metabolism; Carbohydrate Metabolism; Glyoxylate and dicarboxylate metabolism [PATH:ko00630]	1	0	0	0	0	0	0	0
K00052	3-isopropylmalate dehydrogenase	1.1.1.85	Metabolism; Amino Acid Metabolism; Valine, leucine and isoleucine biosynthesis [PATH:ko00290]	1	0	0	0	0	0	0	0
K00053	ketol-acid reductoisomerase	1.1.1.86	Metabolism; Amino Acid Metabolism; Valine, leucine and isoleucine biosynthesis [PATH:ko00290] Metabolism; Metabolism of Cofactors and Vitamins; Pantothenate and CoA biosynthesis [PATH:ko00770]	1	0	0	0	0	0	0	0
K05824	homoisocitrate dehydrogenase	1.1.1.87	Metabolism; Amino Acid Metabolism; Lysine biosynthesis [PATH:ko00300]	1	0	0	0	0	0	0	0
K05882	aryl-alcohol dehydrogenase (NADP+)	1.1.1.91	Unclassified; Metabolism; Others	1	0	0	0	0	0	0	0
K00057	glycerol-3-phosphate dehydrogenase (NAD(P)+)	1.1.1.94	Metabolism; Lipid Metabolism; Glycerophospholipid metabolism [PATH:ko00564]	1	0	0	0	0	0	0	0
K00103	L-gulonolactone oxidase	1.1.3.8	Metabolism; Carbohydrate Metabolism; Ascorbate and aldarate metabolism [PATH:ko00053]	1	0	0	0	0	0	0	0
K00111	glycerol-3-phosphate dehydrogenase	1.1.5.3	Metabolism; Lipid Metabolism; Glycerophospholipid metabolism [PATH:ko00564]	1	0	0	0	0	0	0	0
K11173	hydroxyacid-oxoacid transhydrogenase	1.1.99.24	Unclassified; Metabolism; Others	1	0	0	0	0	0	0	0
K00432	glutathione peroxidase	1.11.1.9	Metabolism; Lipid Metabolism; Arachidonic acid metabolism [PATH:ko00590] Metabolism; Metabolism of Other Amino Acids; Glutathione metabolism [PATH:ko00480]	1	0	0	0	0	0	0	0
K00532	ferredoxin hydrogenase	1.12.7.2	Metabolism; Carbohydrate Metabolism; Glyoxylate and dicarboxylate metabolism [PATH:ko00630] Metabolism; Energy Metabolism; Methane metabolism [PATH:ko00680]	1	0	0	0	0	0	0	0
K03381	catechol 1,2-dioxygenase	1.13.11.1	Metabolism; Xenobiotics Biodegradation and Metabolism; Toluene and xylene degradation [PATH:ko00622] Metabolism; Xenobiotics Biodegradation and Metabolism; gamma-Hexachlorocyclohexane degradation [PATH:ko00361] Metabolism; Xenobiotics Biodegradation and Metabolism; 1,4-Dichlorobenzene degradation [PATH:ko00627] Metabolism; Xenobiotics Biodegradation and Metabolism; Carbazole degradation [PATH:ko0…	1	0	0	0	0	0	0	0
K00451	homogentisate 1,2-dioxygenase	1.13.11.5	Metabolism; Amino Acid Metabolism; Tyrosine metabolism [PATH:ko00350] Metabolism; Xenobiotics Biodegradation and Metabolism; Styrene degradation [PATH:ko00643]	1	0	0	0	0	0	0	0
K00452	3-hydroxyanthranilate 3,4-dioxygenase	1.13.11.6	Metabolism; Amino Acid Metabolism; Tryptophan metabolism [PATH:ko00380]	1	0	0	0	0	0	0	0
K10531	L-ornithine N5-oxygenase	1.13.12.-	Unclassified; Metabolism; Biosynthesis and biodegradation of secondary metabolites	1	0	0	0	0	0	0	0
K00467	lactate 2-monooxygenase	1.13.12.4	Metabolism; Carbohydrate Metabolism; Pyruvate metabolism [PATH:ko00620]	1	0	0	0	0	0	0	0
K00469	inositol oxygenase	1.13.99.1	Metabolism; Carbohydrate Metabolism; Ascorbate and aldarate metabolism [PATH:ko00053] Metabolism; Carbohydrate Metabolism; Inositol phosphate metabolism [PATH:ko00562]	1	0	0	0	0	0	0	0
K00471	gamma-butyrobetaine dioxygenase	1.14.11.1	Metabolism; Amino Acid Metabolism; Lysine degradation [PATH:ko00310]	1	0	0	0	0	0	0	0
K00477	phytanoyl-CoA hydroxylase	1.14.11.18	Cellular Processes; Transport and Catabolism; Peroxisome [PATH:ko04146]	1	0	0	0	0	0	0	0
K10276	F-box and leucine-rich repeat protein 10/11	1.14.11.27	Genetic Information Processing; Folding, Sorting and Degradation; Ubiquitin system [BR:ko04121] Genetic Information Processing; Replication and Repair; Chromosome [BR:ko03036]	1	0	0	0	0	0	0	0
K00474	trimethyllysine dioxygenase	1.14.11.8	Metabolism; Amino Acid Metabolism; Lysine degradation [PATH:ko00310]	1	0	0	0	0	0	0	0
K00475	naringenin 3-dioxygenase	1.14.11.9	Metabolism; Biosynthesis of Other Secondary Metabolites; Flavonoid biosynthesis [PATH:ko00941]	1	0	0	0	0	0	0	0
K00487	trans-cinnamate 4-monooxygenase	1.14.13.11	Metabolism; Amino Acid Metabolism; Phenylalanine metabolism [PATH:ko00360] Metabolism; Biosynthesis of Other Secondary Metabolites; Phenylpropanoid biosynthesis [PATH:ko00940] Metabolism; Biosynthesis of Other Secondary Metabolites; Stilbenoid, diarylheptanoid and gingerol biosynthesis [PATH:ko00945] Metabolism; Biosynthesis of Other Secondary Metabolites; Flavonoid biosynthesis [PATH:ko00941] Me…	1	0	0	0	0	0	0	0
K07824	benzoate 4-monooxygenase	1.14.13.12	Metabolism; Xenobiotics Biodegradation and Metabolism; Benzoate degradation via CoA ligation [PATH:ko00632] Metabolism; Xenobiotics Biodegradation and Metabolism; Benzoate degradation via hydroxylation [PATH:ko00362]	1	0	0	0	0	0	0	0
K03391	pentachlorophenol monooxygenase	1.14.13.50	Metabolism; Xenobiotics Biodegradation and Metabolism; 1,4-Dichlorobenzene degradation [PATH:ko00627]	1	0	0	0	0	0	0	0
K07750	methylsterol monooxygenase	1.14.13.72	Metabolism; Lipid Metabolism; Steroid biosynthesis [PATH:ko00100]	1	0	0	0	0	0	0	0
K00486	kynurenine 3-monooxygenase	1.14.13.9	Metabolism; Amino Acid Metabolism; Tryptophan metabolism [PATH:ko00380]	1	0	0	0	0	0	0	0
K09838	zeaxanthin epoxidase	1.14.13.90	Metabolism; Metabolism of Terpenoids and Polyketides; Carotenoid biosynthesis [PATH:ko00906]	1	0	0	0	0	0	0	0
K09831	C-22 sterol desaturase	1.14.14.-	Metabolism; Lipid Metabolism; Steroid biosynthesis [PATH:ko00100]	1	0	0	0	0	0	0	0
K13076	delta8-fatty-acid desaturase	1.14.19.4	Unclassified; Metabolism; Lipid metabolism	1	0	0	0	0	0	0	0
K06072	deoxyhypusine monooxygenase	1.14.99.29	Unclassified; Metabolism; Energy metabolism	1	0	0	0	0	0	0	0
K00510	heme oxygenase	1.14.99.3	Metabolism; Metabolism of Cofactors and Vitamins; Porphyrin and chlorophyll metabolism [PATH:ko00860]	1	0	0	0	0	0	0	0
K00511	squalene monooxygenase	1.14.99.7	Metabolism; Lipid Metabolism; Steroid biosynthesis [PATH:ko00100]	1	0	0	0	0	0	0	0
K00520	mercuric reductase	1.16.1.1	Unclassified; Metabolism; Energy metabolism	1	0	0	0	0	0	0	0
K00528	ferredoxin--NADP+ reductase	1.18.1.2	Unclassified; Metabolism; Energy metabolism	1	0	0	0	0	0	0	0
K00529	ferredoxin--NAD+ reductase	1.18.1.3	Metabolism; Lipid Metabolism; Fatty acid metabolism [PATH:ko00071] Metabolism; Amino Acid Metabolism; Phenylalanine metabolism [PATH:ko00360]	1	0	0	0	0	0	0	0
K00133	aspartate-semialdehyde dehydrogenase	1.2.1.11	Metabolism; Amino Acid Metabolism; Glycine, serine and threonine metabolism [PATH:ko00260] Metabolism; Amino Acid Metabolism; Cysteine and methionine metabolism [PATH:ko00270] Metabolism; Amino Acid Metabolism; Lysine biosynthesis [PATH:ko00300]	1	0	0	0	0	0	0	0
K00134	glyceraldehyde 3-phosphate dehydrogenase	1.2.1.12	Metabolism; Carbohydrate Metabolism; Glycolysis / Gluconeogenesis [PATH:ko00010] Human Diseases; Neurodegenerative Diseases; Alzheimer's disease [PATH:ko05010]	1	0	0	0	0	0	0	0
K00135	succinate-semialdehyde dehydrogenase (NADP+)	1.2.1.16	Metabolism; Carbohydrate Metabolism; Butanoate metabolism [PATH:ko00650] Metabolism; Amino Acid Metabolism; Alanine, aspartate and glutamate metabolism [PATH:ko00250] Metabolism; Amino Acid Metabolism; Tyrosine metabolism [PATH:ko00350]	1	0	0	0	0	0	0	0
K00141	benzaldehyde dehydrogenase (NAD)	1.2.1.28	Metabolism; Xenobiotics Biodegradation and Metabolism; Toluene and xylene degradation [PATH:ko00622] Metabolism; Xenobiotics Biodegradation and Metabolism; Benzoate degradation via hydroxylation [PATH:ko00362]	1	0	0	0	0	0	0	0
K12659	N-acetyl-gamma-glutamyl-phosphate reductase / acetylglutamate kinase	1.2.1.38 2.7.2.8	Metabolism; Amino Acid Metabolism; Arginine and proline metabolism [PATH:ko00330]	1	0	0	0	0	0	0	0
K00147	glutamate-5-semialdehyde dehydrogenase	1.2.1.41	Metabolism; Amino Acid Metabolism; Arginine and proline metabolism [PATH:ko00330]	1	0	0	0	0	0	0	0
K00164	2-oxoglutarate dehydrogenase E1 component	1.2.4.2	Metabolism; Carbohydrate Metabolism; Citrate cycle (TCA cycle) [PATH:ko00020] Metabolism; Amino Acid Metabolism; Lysine degradation [PATH:ko00310] Metabolism; Amino Acid Metabolism; Tryptophan metabolism [PATH:ko00380]	1	0	0	0	0	0	0	0
K10258	enoyl reductase	1.3.1.-	Metabolism; Lipid Metabolism; Biosynthesis of unsaturated fatty acids [PATH:ko01040] Metabolism; Lipid Metabolism; Lipid biosynthesis proteins [BR:ko01004]	1	0	0	0	0	0	0	0
K00211	prephenate dehydrogenase (NADP+)	1.3.1.13	Metabolism; Amino Acid Metabolism; Phenylalanine, tyrosine and tryptophan biosynthesis [PATH:ko00400]	1	0	0	0	0	0	0	0
K13237	peroxisomal 2,4-dienoyl-CoA reductase	1.3.1.34	Cellular Processes; Transport and Catabolism; Peroxisome [PATH:ko04146]	1	0	0	0	0	0	0	0
K07512	mitochondrial trans-2-enoyl-CoA reductase	1.3.1.38	Metabolism; Lipid Metabolism; Fatty acid elongation in mitochondria [PATH:ko00062]	1	0	0	0	0	0	0	0
K00223	delta24(24(1))-sterol reductase	1.3.1.71	Metabolism; Lipid Metabolism; Steroid biosynthesis [PATH:ko00100]	1	0	0	0	0	0	0	0
K02304	precorrin-2 dehydrogenase / sirohydrochlorin ferrochelatase	1.3.1.76 4.99.1.4	Metabolism; Metabolism of Cofactors and Vitamins; Porphyrin and chlorophyll metabolism [PATH:ko00860]	1	0	0	0	0	0	0	0
K09830	C-5 sterol desaturase	1.3.3.-	Metabolism; Lipid Metabolism; Steroid biosynthesis [PATH:ko00100]	1	0	0	0	0	0	0	0
K00253	isovaleryl-CoA dehydrogenase	1.3.99.10	Metabolism; Amino Acid Metabolism; Valine, leucine and isoleucine degradation [PATH:ko00280]	1	0	0	0	0	0	0	0
K00249	acyl-CoA dehydrogenase	1.3.99.3	Metabolism; Carbohydrate Metabolism; Propanoate metabolism [PATH:ko00640] Metabolism; Lipid Metabolism; Fatty acid metabolism [PATH:ko00071] Metabolism; Amino Acid Metabolism; Valine, leucine and isoleucine degradation [PATH:ko00280] Metabolism; Metabolism of Other Amino Acids; beta-Alanine metabolism [PATH:ko00410] Organismal Systems; Endocrine System; PPAR signaling pathway [PATH:ko03320]	1	0	0	0	0	0	0	0
K00252	glutaryl-CoA dehydrogenase	1.3.99.7	Metabolism; Lipid Metabolism; Fatty acid metabolism [PATH:ko00071] Metabolism; Amino Acid Metabolism; Lysine degradation [PATH:ko00310] Metabolism; Amino Acid Metabolism; Tryptophan metabolism [PATH:ko00380] Metabolism; Xenobiotics Biodegradation and Metabolism; Benzoate degradation via CoA ligation [PATH:ko00632]	1	0	0	0	0	0	0	0
K00264	glutamate synthase (NADPH/NADH)	1.4.1.13 1.4.1.14	Metabolism; Energy Metabolism; Nitrogen metabolism [PATH:ko00910] Metabolism; Amino Acid Metabolism; Alanine, aspartate and glutamate metabolism [PATH:ko00250]	1	0	0	0	0	0	0	0
K00260	glutamate dehydrogenase	1.4.1.2	Metabolism; Energy Metabolism; Nitrogen metabolism [PATH:ko00910] Metabolism; Amino Acid Metabolism; Alanine, aspartate and glutamate metabolism [PATH:ko00250] Metabolism; Amino Acid Metabolism; Arginine and proline metabolism [PATH:ko00330]	1	0	0	0	0	0	0	0
K00272	D-aspartate oxidase	1.4.3.1	Metabolism; Amino Acid Metabolism; Alanine, aspartate and glutamate metabolism [PATH:ko00250] Cellular Processes; Transport and Catabolism; Peroxisome [PATH:ko04146]	1	0	0	0	0	0	0	0
K00275	pyridoxamine 5'-phosphate oxidase	1.4.3.5	Metabolism; Metabolism of Cofactors and Vitamins; Vitamin B6 metabolism [PATH:ko00750]	1	0	0	0	0	0	0	0
K00281	glycine dehydrogenase	1.4.4.2	Metabolism; Amino Acid Metabolism; Glycine, serine and threonine metabolism [PATH:ko00260]	1	0	0	0	0	0	0	0
K00294	1-pyrroline-5-carboxylate dehydrogenase	1.5.1.12	Metabolism; Amino Acid Metabolism; Alanine, aspartate and glutamate metabolism [PATH:ko00250] Metabolism; Amino Acid Metabolism; Arginine and proline metabolism [PATH:ko00330]	1	0	0	0	0	0	0	0
K00295	methylenetetrahydrofolate dehydrogenase (NAD+)	1.5.1.15	Metabolism; Metabolism of Cofactors and Vitamins; One carbon pool by folate [PATH:ko00670]	1	0	0	0	0	0	0	0
K00286	pyrroline-5-carboxylate reductase	1.5.1.2	Metabolism; Amino Acid Metabolism; Arginine and proline metabolism [PATH:ko00330]	1	0	0	0	0	0	0	0
K00288	methylenetetrahydrofolate dehydrogenase (NADP+) / methenyltetrahydrofolate cyclohydrolase / formyltetrahydrofolate synthetase	1.5.1.5 3.5.4.9 6.3.4.3	Metabolism; Carbohydrate Metabolism; Glyoxylate and dicarboxylate metabolism [PATH:ko00630] Metabolism; Metabolism of Cofactors and Vitamins; One carbon pool by folate [PATH:ko00670]	1	0	0	0	0	0	0	0
K00292	saccharopine dehydrogenase (NAD+, L-glutamate forming)	1.5.1.9	Metabolism; Amino Acid Metabolism; Lysine degradation [PATH:ko00310]	1	0	0	0	0	0	0	0
K00311	electron-transferring-flavoprotein dehydrogenase	1.5.5.1	Unclassified; Metabolism; Energy metabolism	1	0	0	0	0	0	0	0
K00323	NAD(P) transhydrogenase	1.6.1.2	Metabolism; Metabolism of Cofactors and Vitamins; Nicotinate and nicotinamide metabolism [PATH:ko00760]	1	0	0	0	0	0	0	0
K00360	nitrate reductase (NADH)	1.7.1.1	Metabolism; Energy Metabolism; Nitrogen metabolism [PATH:ko00910]	1	0	0	0	0	0	0	0
K00362	nitrite reductase (NAD(P)H) large subunit	1.7.1.4	Metabolism; Energy Metabolism; Nitrogen metabolism [PATH:ko00910]	1	0	0	0	0	0	0	0
K00365	urate oxidase	1.7.3.3	Metabolism; Nucleotide Metabolism; Purine metabolism [PATH:ko00230] Metabolism; Biosynthesis of Other Secondary Metabolites; Caffeine metabolism [PATH:ko00232]	1	0	0	0	0	0	0	0
K00382	dihydrolipoamide dehydrogenase	1.8.1.4	Metabolism; Carbohydrate Metabolism; Glycolysis / Gluconeogenesis [PATH:ko00010] Metabolism; Carbohydrate Metabolism; Citrate cycle (TCA cycle) [PATH:ko00020] Metabolism; Carbohydrate Metabolism; Pyruvate metabolism [PATH:ko00620] Metabolism; Amino Acid Metabolism; Glycine, serine and threonine metabolism [PATH:ko00260] Metabolism; Amino Acid Metabolism; Valine, leucine and isoleucine degradation…	1	0	0	0	0	0	0	0
K00383	glutathione reductase (NADPH)	1.8.1.7	Metabolism; Metabolism of Other Amino Acids; Glutathione metabolism [PATH:ko00480]	1	0	0	0	0	0	0	0
K00384	thioredoxin reductase (NADPH)	1.8.1.9	Metabolism; Nucleotide Metabolism; Pyrimidine metabolism [PATH:ko00240]	1	0	0	0	0	0	0	0
K07304	peptide-methionine (S)-S-oxide reductase	1.8.4.11	Unclassified; Genetic Information Processing; Protein folding and associated processing	1	0	0	0	0	0	0	0
K00390	phosphoadenosine phosphosulfate reductase	1.8.4.8	Metabolism; Energy Metabolism; Sulfur metabolism [PATH:ko00920]	1	0	0	0	0	0	0	0
K04070	putative pyruvate formate lyase activating enzyme	1.97.1.4	Unclassified; Genetic Information Processing; Protein folding and associated processing	1	0	0	0	0	0	0	0
K00587	protein-S-isoprenylcysteine O-methyltransferase	2.1.1.100	Unclassified; Genetic Information Processing; Protein folding and associated processing	1	0	0	0	0	0	0	0
K05929	phosphoethanolamine N-methyltransferase	2.1.1.103	Metabolism; Lipid Metabolism; Glycerophospholipid metabolism [PATH:ko00564]	1	0	0	0	0	0	0	0
K02516	protein arginine N-methyltransferase 5	2.1.1.125	Genetic Information Processing; Transcription; Spliceosome [BR:ko03041] Genetic Information Processing; Replication and Repair; Chromosome [BR:ko03036] Cellular Processes; Cell Growth and Death; Cell cycle - yeast [PATH:ko04111]	1	0	0	0	0	0	0	0
K00550	methylene-fatty-acyl-phospholipid synthase	2.1.1.16	Unclassified; Metabolism; Others	1	0	0	0	0	0	0	0
K00555	tRNA (guanine-N2-)-methyltransferase	2.1.1.32	Unclassified; Genetic Information Processing; Translation proteins	1	0	0	0	0	0	0	0
K03439	tRNA (guanine-N7-)-methyltransferase	2.1.1.33	Unclassified; Metabolism; Others	1	0	0	0	0	0	0	0
K07442	tRNA (adenine-N1-)-methyltransferase	2.1.1.36	Unclassified; Genetic Information Processing; Translation proteins	1	0	0	0	0	0	0	0
K00543	acetylserotonin N-methyltransferase	2.1.1.4	Metabolism; Amino Acid Metabolism; Tryptophan metabolism [PATH:ko00380]	1	0	0	0	0	0	0	0
K00559	sterol 24-C-methyltransferase	2.1.1.41	Metabolism; Lipid Metabolism; Steroid biosynthesis [PATH:ko00100]	1	0	0	0	0	0	0	0
K00560	thymidylate synthase	2.1.1.45	Metabolism; Nucleotide Metabolism; Pyrimidine metabolism [PATH:ko00240] Metabolism; Metabolism of Cofactors and Vitamins; One carbon pool by folate [PATH:ko00670]	1	0	0	0	0	0	0	0
K06970	ribosomal RNA large subunit methyltransferase F	2.1.1.48	Unclassified; Genetic Information Processing; Translation proteins	1	0	0	0	0	0	0	0
K00565	mRNA (guanine-N7-)-methyltransferase	2.1.1.56	Unclassified; Metabolism; Others	1	0	0	0	0	0	0	0
K00566	tRNA (5-methylaminomethyl-2-thiouridylate)-methyltransferase	2.1.1.61	Unclassified; Genetic Information Processing; Translation proteins	1	0	0	0	0	0	0	0
K00567	methylated-DNA-[protein]-cysteine S-methyltransferase	2.1.1.63	Genetic Information Processing; Replication and Repair; DNA repair and recombination proteins [BR:ko03400]	1	0	0	0	0	0	0	0
K00586	diphthine synthase	2.1.1.98	Unclassified; Genetic Information Processing; Translation proteins	1	0	0	0	0	0	0	0
K00600	glycine hydroxymethyltransferase	2.1.2.1	Metabolism; Energy Metabolism; Methane metabolism [PATH:ko00680] Metabolism; Amino Acid Metabolism; Glycine, serine and threonine metabolism [PATH:ko00260] Metabolism; Metabolism of Other Amino Acids; Cyanoamino acid metabolism [PATH:ko00460] Metabolism; Metabolism of Cofactors and Vitamins; One carbon pool by folate [PATH:ko00670]	1	0	0	0	0	0	0	0
K00605	aminomethyltransferase	2.1.2.10	Metabolism; Energy Metabolism; Nitrogen metabolism [PATH:ko00910] Metabolism; Amino Acid Metabolism; Glycine, serine and threonine metabolism [PATH:ko00260] Metabolism; Metabolism of Cofactors and Vitamins; One carbon pool by folate [PATH:ko00670]	1	0	0	0	0	0	0	0
K00606	3-methyl-2-oxobutanoate hydroxymethyltransferase	2.1.2.11	Metabolism; Metabolism of Cofactors and Vitamins; Pantothenate and CoA biosynthesis [PATH:ko00770]	1	0	0	0	0	0	0	0
K00601	phosphoribosylglycinamide formyltransferase	2.1.2.2	Metabolism; Nucleotide Metabolism; Purine metabolism [PATH:ko00230] Metabolism; Metabolism of Cofactors and Vitamins; One carbon pool by folate [PATH:ko00670]	1	0	0	0	0	0	0	0
K00602	phosphoribosylaminoimidazolecarboxamide formyltransferase / IMP cyclohydrolase	2.1.2.3 3.5.4.10	Metabolism; Nucleotide Metabolism; Purine metabolism [PATH:ko00230] Metabolism; Metabolism of Cofactors and Vitamins; One carbon pool by folate [PATH:ko00670]	1	0	0	0	0	0	0	0
K00604	methionyl-tRNA formyltransferase	2.1.2.9	Metabolism; Metabolism of Cofactors and Vitamins; One carbon pool by folate [PATH:ko00670] Genetic Information Processing; Translation; Aminoacyl-tRNA biosynthesis [PATH:ko00970]	1	0	0	0	0	0	0	0
K00611	ornithine carbamoyltransferase	2.1.3.3	Metabolism; Amino Acid Metabolism; Arginine and proline metabolism [PATH:ko00330]	1	0	0	0	0	0	0	0
K00615	transketolase	2.2.1.1	Metabolism; Carbohydrate Metabolism; Pentose phosphate pathway [PATH:ko00030] Metabolism; Energy Metabolism; Carbon fixation in photosynthetic organisms [PATH:ko00710] Metabolism; Metabolism of Terpenoids and Polyketides; Biosynthesis of ansamycins [PATH:ko01051]	1	0	0	0	0	0	0	0
K05283	phosphatidylinositol glycan, class W	2.3.-.-	Metabolism; Glycan Biosynthesis and Metabolism; Glycosylphosphatidylinositol(GPI)-anchor biosynthesis [PATH:ko00563]	1	0	0	0	0	0	0	0
K00618	amino-acid N-acetyltransferase	2.3.1.1	Metabolism; Amino Acid Metabolism; Arginine and proline metabolism [PATH:ko00330]	1	0	0	0	0	0	0	0
K03896	acetyl CoA:N6-hydroxylysine acetyl transferase	2.3.1.102	Metabolism; Amino Acid Metabolism; Lysine degradation [PATH:ko00310]	1	0	0	0	0	0	0	0
K03789	ribosomal-protein-alanine N-acetyltransferase	2.3.1.128	Unclassified; Genetic Information Processing; Translation proteins	1	0	0	0	0	0	0	0
K00679	phospholipid:diacylglycerol acyltransferase	2.3.1.158	Metabolism; Lipid Metabolism; Glycerolipid metabolism [PATH:ko00561]	1	0	0	0	0	0	0	0
K10852	isopenicillin-N N-acyltransferase	2.3.1.164	Metabolism; Biosynthesis of Other Secondary Metabolites; Penicillin and cephalosporin biosynthesis [PATH:ko00311] Metabolism; Enzyme Families; Peptidases [BR:ko01002]	1	0	0	0	0	0	0	0
K09699	2-oxoisovalerate dehydrogenase E2 component (dihydrolipoyl transacylase)	2.3.1.168	Metabolism; Amino Acid Metabolism; Valine, leucine and isoleucine degradation [PATH:ko00280]	1	0	0	0	0	0	0	0
K08764	sterol carrier protein 2	2.3.1.176	Metabolism; Lipid Metabolism; Primary bile acid biosynthesis [PATH:ko00120] Cellular Processes; Transport and Catabolism; Peroxisome [PATH:ko04146] Organismal Systems; Endocrine System; PPAR signaling pathway [PATH:ko03320]	1	0	0	0	0	0	0	0
K03801	lipoyl(octanoyl) transferase	2.3.1.181	Metabolism; Metabolism of Cofactors and Vitamins; Lipoic acid metabolism [PATH:ko00785]	1	0	0	0	0	0	0	0
K00635	diacylglycerol O-acyltransferase	2.3.1.20	Metabolism; Lipid Metabolism; Glycerolipid metabolism [PATH:ko00561]	1	0	0	0	0	0	0	0
K00637	sterol O-acyltransferase	2.3.1.26	Metabolism; Lipid Metabolism; Steroid biosynthesis [PATH:ko00100]	1	0	0	0	0	0	0	0
K00620	glutamate N-acetyltransferase / amino-acid N-acetyltransferase	2.3.1.35 2.3.1.1	Metabolism; Amino Acid Metabolism; Arginine and proline metabolism [PATH:ko00330]	1	0	0	0	0	0	0	0
K00643	5-aminolevulinate synthase	2.3.1.37	Metabolism; Amino Acid Metabolism; Glycine, serine and threonine metabolism [PATH:ko00260] Metabolism; Metabolism of Cofactors and Vitamins; Porphyrin and chlorophyll metabolism [PATH:ko00860]	1	0	0	0	0	0	0	0
K00621	glucosamine-phosphate N-acetyltransferase	2.3.1.4	Metabolism; Carbohydrate Metabolism; Amino sugar and nucleotide sugar metabolism [PATH:ko00520]	1	0	0	0	0	0	0	0
K13509	lysophosphatidate acyltransferase	2.3.1.51	Metabolism; Lipid Metabolism; Glycerolipid metabolism [PATH:ko00561] Metabolism; Lipid Metabolism; Glycerophospholipid metabolism [PATH:ko00564] Metabolism; Lipid Metabolism; Lipid biosynthesis proteins [BR:ko01004]	1	0	0	0	0	0	0	0
K13519	lysophospholipid acyltransferase	2.3.1.51 2.3.1.23 2.3.1.-	Metabolism; Lipid Metabolism; Glycerolipid metabolism [PATH:ko00561] Metabolism; Lipid Metabolism; Glycerophospholipid metabolism [PATH:ko00564] Metabolism; Lipid Metabolism; Ether lipid metabolism [PATH:ko00565] Metabolism; Lipid Metabolism; Lipid biosynthesis proteins [BR:ko01004]	1	0	0	0	0	0	0	0
K00657	diamine N-acetyltransferase	2.3.1.57	Metabolism; Amino Acid Metabolism; Arginine and proline metabolism [PATH:ko00330]	1	0	0	0	0	0	0	0
K00658	2-oxoglutarate dehydrogenase E2 component (dihydrolipoamide succinyltransferase)	2.3.1.61	Metabolism; Carbohydrate Metabolism; Citrate cycle (TCA cycle) [PATH:ko00020] Metabolism; Amino Acid Metabolism; Lysine degradation [PATH:ko00310]	1	0	0	0	0	0	0	0
K00626	acetyl-CoA C-acetyltransferase	2.3.1.9	Metabolism; Carbohydrate Metabolism; Pyruvate metabolism [PATH:ko00620] Metabolism; Carbohydrate Metabolism; Propanoate metabolism [PATH:ko00640] Metabolism; Carbohydrate Metabolism; Butanoate metabolism [PATH:ko00650] Metabolism; Lipid Metabolism; Fatty acid metabolism [PATH:ko00071] Metabolism; Lipid Metabolism; Synthesis and degradation of ketone bodies [PATH:ko00072] Metabolism; Amino Acid Me…	1	0	0	0	0	0	0	0
K00671	glycylpeptide N-tetradecanoyltransferase	2.3.1.97	Unclassified; Metabolism; Others	1	0	0	0	0	0	0	0
K00683	glutaminyl-peptide cyclotransferase	2.3.2.5	Unclassified; Metabolism; Others	1	0	0	0	0	0	0	0
K00685	arginine-tRNA-protein transferase	2.3.2.8	Unclassified; Genetic Information Processing; Protein folding and associated processing	1	0	0	0	0	0	0	0
K01641	hydroxymethylglutaryl-CoA synthase	2.3.3.10	Metabolism; Carbohydrate Metabolism; Butanoate metabolism [PATH:ko00650] Metabolism; Lipid Metabolism; Synthesis and degradation of ketone bodies [PATH:ko00072] Metabolism; Amino Acid Metabolism; Valine, leucine and isoleucine degradation [PATH:ko00280] Metabolism; Metabolism of Terpenoids and Polyketides; Terpenoid backbone biosynthesis [PATH:ko00900]	1	0	0	0	0	0	0	0
K01655	homocitrate synthase	2.3.3.14	Metabolism; Carbohydrate Metabolism; Pyruvate metabolism [PATH:ko00620] Metabolism; Amino Acid Metabolism; Lysine biosynthesis [PATH:ko00300]	1	0	0	0	0	0	0	0
K01648	ATP citrate (pro-S)-lyase	2.3.3.8	Metabolism; Carbohydrate Metabolism; Citrate cycle (TCA cycle) [PATH:ko00020] Metabolism; Energy Metabolism; Reductive carboxylate cycle (CO2 fixation) [PATH:ko00720]	1	0	0	0	0	0	0	0
K01638	malate synthase	2.3.3.9	Metabolism; Carbohydrate Metabolism; Pyruvate metabolism [PATH:ko00620] Metabolism; Carbohydrate Metabolism; Glyoxylate and dicarboxylate metabolism [PATH:ko00630]	1	0	0	0	0	0	0	0
K00688	starch phosphorylase	2.4.1.1	Metabolism; Carbohydrate Metabolism; Starch and sucrose metabolism [PATH:ko00500] Organismal Systems; Endocrine System; Insulin signaling pathway [PATH:ko04910]	1	0	0	0	0	0	0	0
K00693	glycogen(starch) synthase	2.4.1.11	Metabolism; Carbohydrate Metabolism; Starch and sucrose metabolism [PATH:ko00500] Metabolism; Glycan Biosynthesis and Metabolism; Glycosyltransferases [BR:ko01003] Organismal Systems; Endocrine System; Insulin signaling pathway [PATH:ko04910]	1	0	0	0	0	0	0	0
K00729	dolichyl-phosphate beta-glucosyltransferase	2.4.1.117	Metabolism; Glycan Biosynthesis and Metabolism; Glycosyltransferases [BR:ko01003] Metabolism; Glycan Biosynthesis and Metabolism; N-Glycan biosynthesis [PATH:ko00510]	1	0	0	0	0	0	0	0
K07151	dolichyl-diphosphooligosaccharide--protein glycosyltransferase	2.4.1.119	Metabolism; Glycan Biosynthesis and Metabolism; Glycosyltransferases [BR:ko01003] Metabolism; Glycan Biosynthesis and Metabolism; N-Glycan biosynthesis [PATH:ko00510] Genetic Information Processing; Folding, Sorting and Degradation; Protein processing in endoplasmic reticulum [PATH:ko04141]	1	0	0	0	0	0	0	0
K03845	alpha-1,3-mannosyltransferase	2.4.1.130	Metabolism; Glycan Biosynthesis and Metabolism; Glycosyltransferases [BR:ko01003] Metabolism; Glycan Biosynthesis and Metabolism; N-Glycan biosynthesis [PATH:ko00510]	1	0	0	0	0	0	0	0
K03847	alpha-1,6-mannosyltransferase	2.4.1.130	Metabolism; Glycan Biosynthesis and Metabolism; Glycosyltransferases [BR:ko01003] Metabolism; Glycan Biosynthesis and Metabolism; N-Glycan biosynthesis [PATH:ko00510]	1	0	0	0	0	0	0	0
K03843	alpha-1,3/alpha-1,6-mannosyltransferase	2.4.1.132 2.4.1.-	Metabolism; Glycan Biosynthesis and Metabolism; Glycosyltransferases [BR:ko01003] Metabolism; Glycan Biosynthesis and Metabolism; N-Glycan biosynthesis [PATH:ko00510]	1	0	0	0	0	0	0	0
K07432	beta-1,4-N-acetylglucosaminyltransferase	2.4.1.141	Metabolism; Glycan Biosynthesis and Metabolism; Glycosyltransferases [BR:ko01003] Metabolism; Glycan Biosynthesis and Metabolism; N-Glycan biosynthesis [PATH:ko00510]	1	0	0	0	0	0	0	0
K03842	beta-1,4-mannosyltransferase	2.4.1.142	Metabolism; Glycan Biosynthesis and Metabolism; Glycosyltransferases [BR:ko01003] Metabolism; Glycan Biosynthesis and Metabolism; N-Glycan biosynthesis [PATH:ko00510]	1	0	0	0	0	0	0	0
K00737	beta-1,4-mannosyl-glycoprotein beta-1,4-N-acetylglucosaminyltransferase	2.4.1.144	Metabolism; Glycan Biosynthesis and Metabolism; Glycosyltransferases [BR:ko01003] Metabolism; Glycan Biosynthesis and Metabolism; N-Glycan biosynthesis [PATH:ko00510]	1	0	0	0	0	0	0	0
K00741	N-acetyllactosaminide beta-1,3-N-acetylglucosaminyltransferase	2.4.1.149	Metabolism; Glycan Biosynthesis and Metabolism; Glycosyltransferases [BR:ko01003] Metabolism; Glycan Biosynthesis and Metabolism; Glycosaminoglycan biosynthesis - keratan sulfate [PATH:ko00533] Metabolism; Glycan Biosynthesis and Metabolism; Glycosphingolipid biosynthesis - lacto and neolacto series [PATH:ko00601]	1	0	0	0	0	0	0	0
K05841	sterol 3beta-glucosyltransferase	2.4.1.173	Metabolism; Glycan Biosynthesis and Metabolism; Glycosyltransferases [BR:ko01003]	1	0	0	0	0	0	0	0
K00700	1,4-alpha-glucan branching enzyme	2.4.1.18	Metabolism; Carbohydrate Metabolism; Starch and sucrose metabolism [PATH:ko00500]	1	0	0	0	0	0	0	0
K00749	alpha-1,3-glucan synthase	2.4.1.183	Metabolism; Glycan Biosynthesis and Metabolism; Glycosyltransferases [BR:ko01003]	1	0	0	0	0	0	0	0
K03857	phosphatidylinositol glycan, class A	2.4.1.198	Metabolism; Glycan Biosynthesis and Metabolism; Glycosyltransferases [BR:ko01003] Metabolism; Glycan Biosynthesis and Metabolism; Glycosylphosphatidylinositol(GPI)-anchor biosynthesis [PATH:ko00563]	1	0	0	0	0	0	0	0
K00752	hyaluronan synthase	2.4.1.212	Unclassified; Metabolism; Others	1	0	0	0	0	0	0	0
K08237	hydroquinone glucosyltransferase	2.4.1.218	Metabolism; Glycan Biosynthesis and Metabolism; Glycosyltransferases [BR:ko01003]	1	0	0	0	0	0	0	0
K01988	lactosylceramide 4-alpha-galactosyltransferase	2.4.1.228	Metabolism; Glycan Biosynthesis and Metabolism; Glycosyltransferases [BR:ko01003] Metabolism; Glycan Biosynthesis and Metabolism; Glycosphingolipid biosynthesis - globo series [PATH:ko00603]	1	0	0	0	0	0	0	0
K05528	alpha 1,6-mannosyltransferase	2.4.1.232	Metabolism; Glycan Biosynthesis and Metabolism; Glycosyltransferases [BR:ko01003] Metabolism; Glycan Biosynthesis and Metabolism; High-mannose type N-glycan biosynthesis [PATH:ko00513]	1	0	0	0	0	0	0	0
K01196	glycogen debranching enzyme	2.4.1.25 3.2.1.33	Metabolism; Carbohydrate Metabolism; Starch and sucrose metabolism [PATH:ko00500]	1	0	0	0	0	0	0	0
K00720	ceramide glucosyltransferase	2.4.1.80	Metabolism; Lipid Metabolism; Sphingolipid metabolism [PATH:ko00600] Metabolism; Glycan Biosynthesis and Metabolism; Glycosyltransferases [BR:ko01003]	1	0	0	0	0	0	0	0
K00721	dolichol-phosphate mannosyltransferase	2.4.1.83	Metabolism; Glycan Biosynthesis and Metabolism; Glycosyltransferases [BR:ko01003] Metabolism; Glycan Biosynthesis and Metabolism; N-Glycan biosynthesis [PATH:ko00510]	1	0	0	0	0	0	0	0
K03783	purine-nucleoside phosphorylase	2.4.2.1	Metabolism; Nucleotide Metabolism; Purine metabolism [PATH:ko00230] Metabolism; Nucleotide Metabolism; Pyrimidine metabolism [PATH:ko00240] Metabolism; Metabolism of Cofactors and Vitamins; Nicotinate and nicotinamide metabolism [PATH:ko00760]	1	0	0	0	0	0	0	0
K00762	orotate phosphoribosyltransferase	2.4.2.10	Metabolism; Nucleotide Metabolism; Pyrimidine metabolism [PATH:ko00240]	1	0	0	0	0	0	0	0
K00763	nicotinate phosphoribosyltransferase	2.4.2.11	Metabolism; Metabolism of Cofactors and Vitamins; Nicotinate and nicotinamide metabolism [PATH:ko00760]	1	0	0	0	0	0	0	0
K00764	amidophosphoribosyltransferase	2.4.2.14	Metabolism; Nucleotide Metabolism; Purine metabolism [PATH:ko00230] Metabolism; Amino Acid Metabolism; Alanine, aspartate and glutamate metabolism [PATH:ko00250] Metabolism; Enzyme Families; Peptidases [BR:ko01002]	1	0	0	0	0	0	0	0
K00765	ATP phosphoribosyltransferase	2.4.2.17	Metabolism; Amino Acid Metabolism; Histidine metabolism [PATH:ko00340]	1	0	0	0	0	0	0	0
K00766	anthranilate phosphoribosyltransferase	2.4.2.18	Metabolism; Amino Acid Metabolism; Phenylalanine, tyrosine and tryptophan biosynthesis [PATH:ko00400]	1	0	0	0	0	0	0	0
K00767	nicotinate-nucleotide pyrophosphorylase (carboxylating)	2.4.2.19	Metabolism; Metabolism of Cofactors and Vitamins; Nicotinate and nicotinamide metabolism [PATH:ko00760]	1	0	0	0	0	0	0	0
K00772	5'-methylthioadenosine phosphorylase	2.4.2.28	Metabolism; Amino Acid Metabolism; Cysteine and methionine metabolism [PATH:ko00270]	1	0	0	0	0	0	0	0
K00757	uridine phosphorylase	2.4.2.3	Metabolism; Nucleotide Metabolism; Pyrimidine metabolism [PATH:ko00240] Metabolism; Xenobiotics Biodegradation and Metabolism; Drug metabolism - other enzymes [PATH:ko00983]	1	0	0	0	0	0	0	0
K00759	adenine phosphoribosyltransferase	2.4.2.7	Metabolism; Nucleotide Metabolism; Purine metabolism [PATH:ko00230]	1	0	0	0	0	0	0	0
K00787	farnesyl diphosphate synthase	2.5.1.1 2.5.1.10	Metabolism; Metabolism of Terpenoids and Polyketides; Terpenoid backbone biosynthesis [PATH:ko00900]	1	0	0	0	0	0	0	0
K00804	geranylgeranyl diphosphate synthase, type III	2.5.1.1 2.5.1.10 2.5.1.29	Metabolism; Metabolism of Terpenoids and Polyketides; Terpenoid backbone biosynthesis [PATH:ko00900]	1	0	0	0	0	0	0	0
K00788	thiamine-phosphate pyrophosphorylase	2.5.1.3	Metabolism; Metabolism of Cofactors and Vitamins; Thiamine metabolism [PATH:ko00730]	1	0	0	0	0	0	0	0
K02291	phytoene synthase	2.5.1.32	Metabolism; Metabolism of Terpenoids and Polyketides; Carotenoid biosynthesis [PATH:ko00906]	1	0	0	0	0	0	0	0
K05355	hexaprenyl diphosphate synthase	2.5.1.33	Metabolism; Metabolism of Terpenoids and Polyketides; Terpenoid backbone biosynthesis [PATH:ko00900]	1	0	0	0	0	0	0	0
K00809	deoxyhypusine synthase	2.5.1.46	Unclassified; Genetic Information Processing; Translation proteins	1	0	0	0	0	0	0	0
K01739	cystathionine gamma-synthase	2.5.1.48	Metabolism; Energy Metabolism; Sulfur metabolism [PATH:ko00920] Metabolism; Amino Acid Metabolism; Cysteine and methionine metabolism [PATH:ko00270] Metabolism; Metabolism of Other Amino Acids; Selenoamino acid metabolism [PATH:ko00450]	1	0	0	0	0	0	0	0
K05954	protein farnesyltransferase subunit beta	2.5.1.58	Unclassified; Metabolism; Others	1	0	0	0	0	0	0	0
K05955	protein farnesyltransferase/geranylgeranyltransferase type-1 subunit alpha	2.5.1.58 2.5.1.59	Unclassified; Metabolism; Others	1	0	0	0	0	0	0	0
K11713	geranylgeranyl transferase type-1 subunit beta	2.5.1.59	Unclassified; Metabolism; Others	1	0	0	0	0	0	0	0
K01749	hydroxymethylbilane synthase	2.5.1.61	Metabolism; Metabolism of Cofactors and Vitamins; Porphyrin and chlorophyll metabolism [PATH:ko00860]	1	0	0	0	0	0	0	0
K00791	tRNA dimethylallyltransferase	2.5.1.75	Metabolism; Metabolism of Terpenoids and Polyketides; Zeatin biosynthesis [PATH:ko00908]	1	0	0	0	0	0	0	0
K00793	riboflavin synthase alpha chain	2.5.1.9	Metabolism; Metabolism of Cofactors and Vitamins; Riboflavin metabolism [PATH:ko00740]	1	0	0	0	0	0	0	0
K00818	acetylornithine aminotransferase	2.6.1.11	Metabolism; Amino Acid Metabolism; Arginine and proline metabolism [PATH:ko00330]	1	0	0	0	0	0	0	0
K00820	glucosamine--fructose-6-phosphate aminotransferase (isomerizing)	2.6.1.16	Metabolism; Carbohydrate Metabolism; Amino sugar and nucleotide sugar metabolism [PATH:ko00520] Metabolism; Amino Acid Metabolism; Alanine, aspartate and glutamate metabolism [PATH:ko00250] Metabolism; Enzyme Families; Peptidases [BR:ko01002]	1	0	0	0	0	0	0	0
K00823	4-aminobutyrate aminotransferase	2.6.1.19	Metabolism; Carbohydrate Metabolism; Propanoate metabolism [PATH:ko00640] Metabolism; Carbohydrate Metabolism; Butanoate metabolism [PATH:ko00650] Metabolism; Amino Acid Metabolism; Alanine, aspartate and glutamate metabolism [PATH:ko00250] Metabolism; Metabolism of Other Amino Acids; beta-Alanine metabolism [PATH:ko00410]	1	0	0	0	0	0	0	0
K00831	phosphoserine aminotransferase	2.6.1.52	Metabolism; Amino Acid Metabolism; Glycine, serine and threonine metabolism [PATH:ko00260] Metabolism; Metabolism of Cofactors and Vitamins; Vitamin B6 metabolism [PATH:ko00750]	1	0	0	0	0	0	0	0
K00833	adenosylmethionine-8-amino-7-oxononanoate aminotransferase	2.6.1.62	Metabolism; Metabolism of Cofactors and Vitamins; Biotin metabolism [PATH:ko00780]	1	0	0	0	0	0	0	0
K13950	para-aminobenzoate synthetase	2.6.1.85	Metabolism; Metabolism of Cofactors and Vitamins; Folate biosynthesis [PATH:ko00790]	1	0	0	0	0	0	0	0
K00902	dolichol kinase	2.7.1.108	Metabolism; Glycan Biosynthesis and Metabolism; N-Glycan biosynthesis [PATH:ko00510]	1	0	0	0	0	0	0	0
K00850	6-phosphofructokinase	2.7.1.11	Metabolism; Carbohydrate Metabolism; Glycolysis / Gluconeogenesis [PATH:ko00010] Metabolism; Carbohydrate Metabolism; Pentose phosphate pathway [PATH:ko00030] Metabolism; Carbohydrate Metabolism; Fructose and mannose metabolism [PATH:ko00051] Metabolism; Carbohydrate Metabolism; Galactose metabolism [PATH:ko00052]	1	0	0	0	0	0	0	0
K00851	gluconokinase	2.7.1.12	Metabolism; Carbohydrate Metabolism; Pentose phosphate pathway [PATH:ko00030]	1	0	0	0	0	0	0	0
K00852	ribokinase	2.7.1.15	Metabolism; Carbohydrate Metabolism; Pentose phosphate pathway [PATH:ko00030]	1	0	0	0	0	0	0	0
K00328	inositol-polyphosphate multikinase	2.7.1.151	Metabolism; Carbohydrate Metabolism; Inositol phosphate metabolism [PATH:ko00562]	1	0	0	0	0	0	0	0
K10572	inositol-pentakisphosphate 2-kinase	2.7.1.158	Metabolism; Carbohydrate Metabolism; Inositol phosphate metabolism [PATH:ko00562] Environmental Information Processing; Signal Transduction; Phosphatidylinositol signaling system [PATH:ko04070]	1	0	0	0	0	0	0	0
K10669	2'-phosphotransferase	2.7.1.160	Unclassified; Genetic Information Processing; Translation proteins	1	0	0	0	0	0	0	0
K00856	adenosine kinase	2.7.1.20	Metabolism; Nucleotide Metabolism; Purine metabolism [PATH:ko00230]	1	0	0	0	0	0	0	0
K00859	dephospho-CoA kinase	2.7.1.24	Metabolism; Metabolism of Cofactors and Vitamins; Pantothenate and CoA biosynthesis [PATH:ko00770]	1	0	0	0	0	0	0	0
K00863	dihydroxyacetone kinase	2.7.1.29	Metabolism; Lipid Metabolism; Glycerolipid metabolism [PATH:ko00561] Organismal Systems; Immune System; RIG-I-like receptor signaling pathway [PATH:ko04622]	1	0	0	0	0	0	0	0
K00866	choline kinase	2.7.1.32	Metabolism; Lipid Metabolism; Glycerophospholipid metabolism [PATH:ko00564]	1	0	0	0	0	0	0	0
K09680	type II pantothenate kinase	2.7.1.33	Metabolism; Metabolism of Cofactors and Vitamins; Pantothenate and CoA biosynthesis [PATH:ko00770]	1	0	0	0	0	0	0	0
K00868	pyridoxine kinase	2.7.1.35	Metabolism; Metabolism of Cofactors and Vitamins; Vitamin B6 metabolism [PATH:ko00750]	1	0	0	0	0	0	0	0
K00870	protein kinase	2.7.1.37	Unclassified; Cellular Processes and Signaling; Signal transduction mechanisms	1	0	0	0	0	0	0	0
K00872	homoserine kinase	2.7.1.39	Metabolism; Amino Acid Metabolism; Glycine, serine and threonine metabolism [PATH:ko00260]	1	0	0	0	0	0	0	0
K00873	pyruvate kinase	2.7.1.40	Metabolism; Carbohydrate Metabolism; Glycolysis / Gluconeogenesis [PATH:ko00010] Metabolism; Carbohydrate Metabolism; Pyruvate metabolism [PATH:ko00620] Metabolism; Energy Metabolism; Carbon fixation in photosynthetic organisms [PATH:ko00710] Metabolism; Nucleotide Metabolism; Purine metabolism [PATH:ko00230] Human Diseases; Metabolic Diseases; Type II diabetes mellitus [PATH:ko04930]	1	0	0	0	0	0	0	0
K12446	L-arabinokinase	2.7.1.46	Metabolism; Carbohydrate Metabolism; Amino sugar and nucleotide sugar metabolism [PATH:ko00520]	1	0	0	0	0	0	0	0
K00875	D-ribulokinase	2.7.1.47	Metabolism; Carbohydrate Metabolism; Pentose and glucuronate interconversions [PATH:ko00040]	1	0	0	0	0	0	0	0
K00849	galactokinase	2.7.1.6	Metabolism; Carbohydrate Metabolism; Galactose metabolism [PATH:ko00052] Metabolism; Carbohydrate Metabolism; Amino sugar and nucleotide sugar metabolism [PATH:ko00520]	1	0	0	0	0	0	0	0
K00889	1-phosphatidylinositol-4-phosphate 5-kinase	2.7.1.68	Metabolism; Carbohydrate Metabolism; Inositol phosphate metabolism [PATH:ko00562] Environmental Information Processing; Signal Transduction; Phosphatidylinositol signaling system [PATH:ko04070] Cellular Processes; Transport and Catabolism; Endocytosis [PATH:ko04144] Cellular Processes; Cell Motility; Regulation of actin cytoskeleton [PATH:ko04810] Organismal Systems; Immune System; Fc gamma R-med…	1	0	0	0	0	0	0	0
K00903	protein-tyrosine kinase	2.7.10.-	Unclassified; Cellular Processes and Signaling; Signal transduction mechanisms	1	0	0	0	0	0	0	0
K05084	receptor tyrosine-protein kinase erbB-3	2.7.10.1	Metabolism; Enzyme Families; Protein kinases [BR:ko01001] Environmental Information Processing; Signal Transduction; ErbB signaling pathway [PATH:ko04012] Environmental Information Processing; Signal Transduction; Calcium signaling pathway [PATH:ko04020] Environmental Information Processing; Signaling Molecules and Interaction; Enzyme-linked receptors [BR:ko01020] Environmental Information Proces…	1	0	0	0	0	0	0	0
K06619	proto-oncogene tyrosine-protein kinase ABL1	2.7.10.2	Metabolism; Enzyme Families; Protein kinases [BR:ko01001] Environmental Information Processing; Signal Transduction; ErbB signaling pathway [PATH:ko04012] Cellular Processes; Cell Growth and Death; Cell cycle [PATH:ko04110] Organismal Systems; Nervous System; Neurotrophin signaling pathway [PATH:ko04722] Organismal Systems; Development; Axon guidance [PATH:ko04360] Human Diseases; Cancers; Pathwa…	1	0	0	0	0	0	0	0
K08852	serine/threonine-protein kinase/endoribonuclease IRE1	2.7.11.1 3.1.26.-	Metabolism; Enzyme Families; Protein kinases [BR:ko01001] Genetic Information Processing; Folding, Sorting and Degradation; Protein processing in endoplasmic reticulum [PATH:ko04141] Human Diseases; Neurodegenerative Diseases; Alzheimer's disease [PATH:ko05010]	1	0	0	0	0	0	0	0
K02677	classical protein kinase C	2.7.11.13	Metabolism; Enzyme Families; Protein kinases [BR:ko01001] Environmental Information Processing; Signal Transduction; MAPK signaling pathway [PATH:ko04010] Environmental Information Processing; Signal Transduction; MAPK signaling pathway - yeast [PATH:ko04011] Environmental Information Processing; Signal Transduction; ErbB signaling pathway [PATH:ko04012] Environmental Information Processing; Sign…	1	0	0	0	0	0	0	0
K00898	pyruvate dehydrogenase kinase	2.7.11.2	Metabolism; Enzyme Families; Protein kinases [BR:ko01001]	1	0	0	0	0	0	0	0
K03083	glycogen synthase kinase 3 beta	2.7.11.26	Metabolism; Enzyme Families; Protein kinases [BR:ko01001] Environmental Information Processing; Signal Transduction; ErbB signaling pathway [PATH:ko04012] Environmental Information Processing; Signal Transduction; Wnt signaling pathway [PATH:ko04310] Environmental Information Processing; Signal Transduction; Hedgehog signaling pathway [PATH:ko04340] Cellular Processes; Cell Growth and Death; Cell…	1	0	0	0	0	0	0	0
K00925	acetate kinase	2.7.2.1	Metabolism; Carbohydrate Metabolism; Pyruvate metabolism [PATH:ko00620] Metabolism; Carbohydrate Metabolism; Propanoate metabolism [PATH:ko00640] Metabolism; Metabolism of Other Amino Acids; Taurine and hypotaurine metabolism [PATH:ko00430]	1	0	0	0	0	0	0	0
K00931	glutamate 5-kinase	2.7.2.11	Metabolism; Amino Acid Metabolism; Arginine and proline metabolism [PATH:ko00330]	1	0	0	0	0	0	0	0
K00927	phosphoglycerate kinase	2.7.2.3	Metabolism; Carbohydrate Metabolism; Glycolysis / Gluconeogenesis [PATH:ko00010] Metabolism; Energy Metabolism; Carbon fixation in photosynthetic organisms [PATH:ko00710]	1	0	0	0	0	0	0	0
K00928	aspartate kinase	2.7.2.4	Metabolism; Amino Acid Metabolism; Glycine, serine and threonine metabolism [PATH:ko00260] Metabolism; Amino Acid Metabolism; Cysteine and methionine metabolism [PATH:ko00270] Metabolism; Amino Acid Metabolism; Lysine biosynthesis [PATH:ko00300]	1	0	0	0	0	0	0	0
K13800	UMP-CMP kinase	2.7.4.- 2.7.4.14	Metabolism; Nucleotide Metabolism; Pyrimidine metabolism [PATH:ko00240]	1	0	0	0	0	0	0	0
K00938	phosphomevalonate kinase	2.7.4.2	Metabolism; Metabolism of Terpenoids and Polyketides; Terpenoid backbone biosynthesis [PATH:ko00900]	1	0	0	0	0	0	0	0
K07756	inositol-hexakisphosphate kinase	2.7.4.21	Unclassified; Metabolism; Others	1	0	0	0	0	0	0	0
K13024	inositol hexakisphosphate/diphosphoinositol-pentakisphosphate kinase	2.7.4.21 2.7.4.24	Unclassified; Metabolism; Others	1	0	0	0	0	0	0	0
K00942	guanylate kinase	2.7.4.8	Metabolism; Nucleotide Metabolism; Purine metabolism [PATH:ko00230]	1	0	0	0	0	0	0	0
K00948	ribose-phosphate pyrophosphokinase	2.7.6.1	Metabolism; Carbohydrate Metabolism; Pentose phosphate pathway [PATH:ko00030] Metabolism; Nucleotide Metabolism; Purine metabolism [PATH:ko00230]	1	0	0	0	0	0	0	0
K13941	2-amino-4-hydroxy-6-hydroxymethyldihydropteridine diphosphokinase / dihydropteroate synthase	2.7.6.3 2.5.1.15	Metabolism; Metabolism of Cofactors and Vitamins; Folate biosynthesis [PATH:ko00790]	1	0	0	0	0	0	0	0
K06210	nicotinamide mononucleotide adenylyltransferase	2.7.7.1 2.7.7.18	Metabolism; Metabolism of Cofactors and Vitamins; Nicotinate and nicotinamide metabolism [PATH:ko00760]	1	0	0	0	0	0	0	0
K00968	choline-phosphate cytidylyltransferase	2.7.7.15	Metabolism; Lipid Metabolism; Glycerophospholipid metabolism [PATH:ko00564] Metabolism; Metabolism of Other Amino Acids; Phosphonate and phosphinate metabolism [PATH:ko00440]	1	0	0	0	0	0	0	0
K00953	FAD synthetase	2.7.7.2	Metabolism; Metabolism of Cofactors and Vitamins; Riboflavin metabolism [PATH:ko00740]	1	0	0	0	0	0	0	0
K00971	mannose-1-phosphate guanylyltransferase	2.7.7.22	Metabolism; Carbohydrate Metabolism; Fructose and mannose metabolism [PATH:ko00051] Metabolism; Carbohydrate Metabolism; Amino sugar and nucleotide sugar metabolism [PATH:ko00520]	1	0	0	0	0	0	0	0
K00972	UDP-N-acetylglucosamine pyrophosphorylase	2.7.7.23	Metabolism; Carbohydrate Metabolism; Amino sugar and nucleotide sugar metabolism [PATH:ko00520]	1	0	0	0	0	0	0	0
K00974	tRNA nucleotidyltransferase (CCA-adding enzyme)	2.7.7.25 2.7.7.21 3.1.3.- 3.1.4.-	Unclassified; Genetic Information Processing; Translation proteins	1	0	0	0	0	0	0	0
K00958	sulfate adenylyltransferase	2.7.7.4	Metabolism; Energy Metabolism; Sulfur metabolism [PATH:ko00920] Metabolism; Nucleotide Metabolism; Purine metabolism [PATH:ko00230] Metabolism; Metabolism of Other Amino Acids; Selenoamino acid metabolism [PATH:ko00450]	1	0	0	0	0	0	0	0
K11126	telomerase reverse transcriptase	2.7.7.49	Genetic Information Processing; Replication and Repair; DNA replication proteins [BR:ko03032]	1	0	0	0	0	0	0	0
K00987	mRNA guanylyltransferase	2.7.7.50	Unclassified; Metabolism; Others	1	0	0	0	0	0	0	0
K13291	terminal uridylyltransferase	2.7.7.52	Unclassified; Genetic Information Processing; Others	1	0	0	0	0	0	0	0
K00988	ATP adenylyltransferase	2.7.7.53	Metabolism; Nucleotide Metabolism; Purine metabolism [PATH:ko00230]	1	0	0	0	0	0	0	0
K03800	lipoate-protein ligase A	2.7.7.63	Metabolism; Metabolism of Cofactors and Vitamins; Lipoic acid metabolism [PATH:ko00785]	1	0	0	0	0	0	0	0
K03512	DNA polymerase lambda subunit	2.7.7.7 4.2.99.-	Genetic Information Processing; Replication and Repair; Base excision repair [PATH:ko03410] Genetic Information Processing; Replication and Repair; Non-homologous end-joining [PATH:ko03450] Genetic Information Processing; Replication and Repair; DNA repair and recombination proteins [BR:ko03400]	1	0	0	0	0	0	0	0
K00993	ethanolaminephosphotransferase	2.7.8.1	Metabolism; Lipid Metabolism; Glycerophospholipid metabolism [PATH:ko00564] Metabolism; Lipid Metabolism; Ether lipid metabolism [PATH:ko00565] Metabolism; Metabolism of Other Amino Acids; Phosphonate and phosphinate metabolism [PATH:ko00440]	1	0	0	0	0	0	0	0
K00999	CDP-diacylglycerol--inositol 3-phosphatidyltransferase	2.7.8.11	Metabolism; Carbohydrate Metabolism; Inositol phosphate metabolism [PATH:ko00562] Metabolism; Lipid Metabolism; Glycerophospholipid metabolism [PATH:ko00564] Environmental Information Processing; Signal Transduction; Phosphatidylinositol signaling system [PATH:ko04070]	1	0	0	0	0	0	0	0
K01001	UDP-N-acetylglucosamine--dolichyl-phosphate N-acetylglucosaminephosphotransferase	2.7.8.15	Metabolism; Glycan Biosynthesis and Metabolism; Glycosyltransferases [BR:ko01003] Metabolism; Glycan Biosynthesis and Metabolism; N-Glycan biosynthesis [PATH:ko00510]	1	0	0	0	0	0	0	0
K00995	CDP-diacylglycerol--glycerol-3-phosphate 3-phosphatidyltransferase	2.7.8.5	Metabolism; Lipid Metabolism; Glycerophospholipid metabolism [PATH:ko00564]	1	0	0	0	0	0	0	0
K00998	phosphatidylserine synthase	2.7.8.8	Metabolism; Lipid Metabolism; Glycerophospholipid metabolism [PATH:ko00564] Metabolism; Amino Acid Metabolism; Glycine, serine and threonine metabolism [PATH:ko00260]	1	0	0	0	0	0	0	0
K01012	biotin synthetase	2.8.1.6	Metabolism; Metabolism of Cofactors and Vitamins; Biotin metabolism [PATH:ko00780]	1	0	0	0	0	0	0	0
K04487	cysteine desulfurase	2.8.1.7	Metabolism; Metabolism of Cofactors and Vitamins; Thiamine metabolism [PATH:ko00730]	1	0	0	0	0	0	0	0
K13704	abhydrolase domain-containing protein 12	3.1.1.23	Metabolism; Enzyme Families; Peptidases [BR:ko01002]	1	0	0	0	0	0	0	0
K01055	3-oxoadipate enol-lactonase	3.1.1.24	Metabolism; Xenobiotics Biodegradation and Metabolism; Benzoate degradation via hydroxylation [PATH:ko00362]	1	0	0	0	0	0	0	0
K04794	peptidyl-tRNA hydrolase, PTH2 family	3.1.1.29	Unclassified; Genetic Information Processing; Translation proteins	1	0	0	0	0	0	0	0
K01062	1-alkyl-2-acetylglycerophosphocholine esterase	3.1.1.47	Metabolism; Lipid Metabolism; Ether lipid metabolism [PATH:ko00565]	1	0	0	0	0	0	0	0
K13278	60kDa lysophospholipase	3.1.1.5 3.1.1.47 3.5.1.1	Unclassified; Metabolism; Lipid metabolism	1	0	0	0	0	0	0	0
K01144	exodeoxyribonuclease V	3.1.11.5	Unclassified; Genetic Information Processing; Replication, recombination and repair proteins	1	0	0	0	0	0	0	0
K12571	PAB-dependent poly(A)-specific ribonuclease subunit 2	3.1.13.4	Unclassified; Genetic Information Processing; Translation proteins	1	0	0	0	0	0	0	0
K13719	ubiquitin thioesterase OTU1	3.1.2.-	Metabolism; Enzyme Families; Peptidases [BR:ko01002] Genetic Information Processing; Folding, Sorting and Degradation; Protein processing in endoplasmic reticulum [PATH:ko04141]	1	0	0	0	0	0	0	0
K01070	S-formylglutathione hydrolase	3.1.2.12	Metabolism; Energy Metabolism; Methane metabolism [PATH:ko00680]	1	0	0	0	0	0	0	0
K01068	palmitoyl-CoA hydrolase	3.1.2.2	Metabolism; Lipid Metabolism; Biosynthesis of unsaturated fatty acids [PATH:ko01040] Metabolism; Lipid Metabolism; Lipid biosynthesis proteins [BR:ko01004]	1	0	0	0	0	0	0	0
K01074	palmitoyl-protein thioesterase	3.1.2.22	Metabolism; Lipid Metabolism; Fatty acid elongation in mitochondria [PATH:ko00062] Metabolism; Lipid Metabolism; Lipid biosynthesis proteins [BR:ko01004] Cellular Processes; Transport and Catabolism; Lysosome [PATH:ko04142]	1	0	0	0	0	0	0	0
K08300	ribonuclease E	3.1.26.12	Genetic Information Processing; Folding, Sorting and Degradation; RNA degradation [PATH:ko03018]	1	0	0	0	0	0	0	0
K04717	sphingosine-1-phosphate phosphotase 2	3.1.3.-	Metabolism; Lipid Metabolism; Sphingolipid metabolism [PATH:ko00600]	1	0	0	0	0	0	0	0
K03841	fructose-1,6-bisphosphatase I	3.1.3.11	Metabolism; Carbohydrate Metabolism; Glycolysis / Gluconeogenesis [PATH:ko00010] Metabolism; Carbohydrate Metabolism; Pentose phosphate pathway [PATH:ko00030] Metabolism; Carbohydrate Metabolism; Fructose and mannose metabolism [PATH:ko00051] Metabolism; Energy Metabolism; Carbon fixation in photosynthetic organisms [PATH:ko00710] Organismal Systems; Endocrine System; Insulin signaling pathway [P…	1	0	0	0	0	0	0	0
K04486	histidinol-phosphatase (PHP family)	3.1.3.15	Metabolism; Amino Acid Metabolism; Histidine metabolism [PATH:ko00340]	1	0	0	0	0	0	0	0
K01092	myo-inositol-1(or 4)-monophosphatase	3.1.3.25	Metabolism; Carbohydrate Metabolism; Inositol phosphate metabolism [PATH:ko00562] Metabolism; Biosynthesis of Other Secondary Metabolites; Streptomycin biosynthesis [PATH:ko00521] Environmental Information Processing; Signal Transduction; Phosphatidylinositol signaling system [PATH:ko04070]	1	0	0	0	0	0	0	0
K08073	bifunctional polynucleotide phosphatase/kinase	3.1.3.32 2.7.1.78	Genetic Information Processing; Replication and Repair; DNA repair and recombination proteins [BR:ko03400]	1	0	0	0	0	0	0	0
K01098	polynucleotide 5'-phosphatase	3.1.3.33	Unclassified; Metabolism; Others	1	0	0	0	0	0	0	0
K01080	phosphatidate phosphatase	3.1.3.4	Metabolism; Lipid Metabolism; Glycerolipid metabolism [PATH:ko00561] Metabolism; Lipid Metabolism; Glycerophospholipid metabolism [PATH:ko00564] Metabolism; Lipid Metabolism; Ether lipid metabolism [PATH:ko00565] Metabolism; Lipid Metabolism; Sphingolipid metabolism [PATH:ko00600] Organismal Systems; Immune System; Fc gamma R-mediated phagocytosis [PATH:ko04666]	1	0	0	0	0	0	0	0
K01106	inositol-1,4,5-trisphosphate 5-phosphatase	3.1.3.56	Metabolism; Carbohydrate Metabolism; Inositol phosphate metabolism [PATH:ko00562] Environmental Information Processing; Signal Transduction; Phosphatidylinositol signaling system [PATH:ko04070]	1	0	0	0	0	0	0	0
K01082	3'(2'), 5'-bisphosphate nucleotidase	3.1.3.7	Metabolism; Energy Metabolism; Sulfur metabolism [PATH:ko00920]	1	0	0	0	0	0	0	0
K01174	micrococcal nuclease	3.1.31.1	Unclassified; Genetic Information Processing; Replication, recombination and repair proteins	1	0	0	0	0	0	0	0
K13761	high affinity cGMP-specific 3',5'-cyclic phosphodiesterase 9	3.1.4.35	Metabolism; Nucleotide Metabolism; Purine metabolism [PATH:ko00230]	1	0	0	0	0	0	0	0
K01130	arylsulfatase	3.1.6.1	Metabolism; Lipid Metabolism; Steroid hormone biosynthesis [PATH:ko00140] Metabolism; Lipid Metabolism; Sphingolipid metabolism [PATH:ko00600]	1	0	0	0	0	0	0	0
K08309	soluble lytic murein transglycosylase	3.2.1.-	Unclassified; Metabolism; Glycan biosynthesis and metabolism	1	0	0	0	0	0	0	0
K08257	mannan endo-1,6-alpha-mannosidase	3.2.1.101	Unclassified; Metabolism; Others	1	0	0	0	0	0	0	0
K01191	alpha-mannosidase	3.2.1.24	Metabolism; Glycan Biosynthesis and Metabolism; Other glycan degradation [PATH:ko00511]	1	0	0	0	0	0	0	0
K01193	beta-fructofuranosidase	3.2.1.26	Metabolism; Carbohydrate Metabolism; Galactose metabolism [PATH:ko00052] Metabolism; Carbohydrate Metabolism; Starch and sucrose metabolism [PATH:ko00500]	1	0	0	0	0	0	0	0
K01178	glucoamylase	3.2.1.3	Metabolism; Carbohydrate Metabolism; Starch and sucrose metabolism [PATH:ko00500]	1	0	0	0	0	0	0	0
K01200	pullulanase	3.2.1.41	Unclassified; Metabolism; Carbohydrate metabolism	1	0	0	0	0	0	0	0
K01205	alpha-N-acetylglucosaminidase	3.2.1.50	Metabolism; Glycan Biosynthesis and Metabolism; Glycosaminoglycan degradation [PATH:ko00531] Cellular Processes; Transport and Catabolism; Lysosome [PATH:ko04142]	1	0	0	0	0	0	0	0
K01209	alpha-N-arabinofuranosidase	3.2.1.55	Metabolism; Carbohydrate Metabolism; Amino sugar and nucleotide sugar metabolism [PATH:ko00520]	1	0	0	0	0	0	0	0
K01216	licheninase	3.2.1.73	Unclassified; Metabolism; Carbohydrate metabolism	1	0	0	0	0	0	0	0
K06113	arabinan endo-1,5-alpha-L-arabinosidase	3.2.1.99	Unclassified; Metabolism; Carbohydrate metabolism	1	0	0	0	0	0	0	0
K03660	N-glycosylase/DNA lyase	3.2.2.- 4.2.99.18	Genetic Information Processing; Replication and Repair; Base excision repair [PATH:ko03410] Genetic Information Processing; Replication and Repair; DNA repair and recombination proteins [BR:ko03400]	1	0	0	0	0	0	0	0
K01247	DNA-3-methyladenine glycosylase II	3.2.2.21	Genetic Information Processing; Replication and Repair; Base excision repair [PATH:ko03410] Genetic Information Processing; Replication and Repair; DNA repair and recombination proteins [BR:ko03400]	1	0	0	0	0	0	0	0
K10563	formamidopyrimidine-DNA glycosylase	3.2.2.23 4.2.99.18	Genetic Information Processing; Replication and Repair; Base excision repair [PATH:ko03410] Genetic Information Processing; Replication and Repair; DNA repair and recombination proteins [BR:ko03400]	1	0	0	0	0	0	0	0
K01251	adenosylhomocysteinase	3.3.1.1	Metabolism; Amino Acid Metabolism; Cysteine and methionine metabolism [PATH:ko00270] Metabolism; Metabolism of Other Amino Acids; Selenoamino acid metabolism [PATH:ko00450]	1	0	0	0	0	0	0	0
K01254	leukotriene-A4 hydrolase	3.3.2.6	Metabolism; Lipid Metabolism; Arachidonic acid metabolism [PATH:ko00590] Metabolism; Enzyme Families; Peptidases [BR:ko01002]	1	0	0	0	0	0	0	0
K11142	cytosol aminopeptidase	3.4.11.1 3.4.11.5	Metabolism; Amino Acid Metabolism; Arginine and proline metabolism [PATH:ko00330] Metabolism; Metabolism of Other Amino Acids; Glutathione metabolism [PATH:ko00480] Metabolism; Enzyme Families; Peptidases [BR:ko01002]	1	0	0	0	0	0	0	0
K01267	aspartyl aminopeptidase	3.4.11.21	Metabolism; Enzyme Families; Peptidases [BR:ko01002]	1	0	0	0	0	0	0	0
K08641	D-alanyl-D-alanine dipeptidase	3.4.13.-	Metabolism; Enzyme Families; Peptidases [BR:ko01002]	1	0	0	0	0	0	0	0
K01273	membrane dipeptidase	3.4.13.19	Metabolism; Enzyme Families; Peptidases [BR:ko01002]	1	0	0	0	0	0	0	0
K01287	carboxypeptidase C	3.4.16.5	Metabolism; Enzyme Families; Peptidases [BR:ko01002] Genetic Information Processing; Folding, Sorting and Degradation; Chaperones and folding catalysts [BR:ko03110]	1	0	0	0	0	0	0	0
K08783	extracellular matrix protein 14	3.4.17.-	Metabolism; Enzyme Families; Peptidases [BR:ko01002]	1	0	0	0	0	0	0	0
K08675	Lon-like ATP-dependent protease	3.4.21.-	Metabolism; Enzyme Families; Peptidases [BR:ko01002]	1	0	0	0	0	0	0	0
K01322	prolyl oligopeptidase	3.4.21.26	Metabolism; Enzyme Families; Peptidases [BR:ko01002]	1	0	0	0	0	0	0	0
K01338	ATP-dependent Lon protease	3.4.21.53	Metabolism; Enzyme Families; Peptidases [BR:ko01002] Cellular Processes; Cell Growth and Death; Cell cycle - Caulobacter [PATH:ko04112]	1	0	0	0	0	0	0	0
K01341	kexin	3.4.21.61	Metabolism; Enzyme Families; Peptidases [BR:ko01002] Genetic Information Processing; Folding, Sorting and Degradation; Chaperones and folding catalysts [BR:ko03110]	1	0	0	0	0	0	0	0
K01358	ATP-dependent Clp protease, protease subunit	3.4.21.92	Metabolism; Enzyme Families; Peptidases [BR:ko01002] Cellular Processes; Cell Growth and Death; Cell cycle - Caulobacter [PATH:ko04112]	1	0	0	0	0	0	0	0
K01372	bleomycin hydrolase	3.4.22.40	Metabolism; Enzyme Families; Peptidases [BR:ko01002]	1	0	0	0	0	0	0	0
K01378	chymosin	3.4.23.4	Metabolism; Enzyme Families; Peptidases [BR:ko01002]	1	0	0	0	0	0	0	0
K08646	peptidyl-Lys metalloendopeptidase	3.4.24.20	Metabolism; Enzyme Families; Peptidases [BR:ko01002]	1	0	0	0	0	0	0	0
K06013	STE24 endopeptidase	3.4.24.84	Metabolism; Enzyme Families; Peptidases [BR:ko01002]	1	0	0	0	0	0	0	0
K07765	S2P endopeptidase	3.4.24.85	Metabolism; Enzyme Families; Peptidases [BR:ko01002] Genetic Information Processing; Folding, Sorting and Degradation; Protein processing in endoplasmic reticulum [PATH:ko04141]	1	0	0	0	0	0	0	0
K08281	nicotinamidase/pyrazinamidase	3.5.1.19 3.5.1.-	Metabolism; Metabolism of Cofactors and Vitamins; Nicotinate and nicotinamide metabolism [PATH:ko00760]	1	0	0	0	0	0	0	0
K01443	N-acetylglucosamine-6-phosphate deacetylase	3.5.1.25	Metabolism; Carbohydrate Metabolism; Amino sugar and nucleotide sugar metabolism [PATH:ko00520]	1	0	0	0	0	0	0	0
K13566	omega-amidase	3.5.1.3	Metabolism; Amino Acid Metabolism; Alanine, aspartate and glutamate metabolism [PATH:ko00250]	1	0	0	0	0	0	0	0
K01455	formamidase	3.5.1.49	Metabolism; Carbohydrate Metabolism; Glyoxylate and dicarboxylate metabolism [PATH:ko00630] Metabolism; Energy Metabolism; Nitrogen metabolism [PATH:ko00910]	1	0	0	0	0	0	0	0
K01457	allophanate hydrolase	3.5.1.54	Metabolism; Amino Acid Metabolism; Arginine and proline metabolism [PATH:ko00330] Metabolism; Xenobiotics Biodegradation and Metabolism; Atrazine degradation [PATH:ko00791]	1	0	0	0	0	0	0	0
K07127	5-hydroxyisourate hydrolase	3.5.2.17	Metabolism; Nucleotide Metabolism; Purine metabolism [PATH:ko00230]	1	0	0	0	0	0	0	0
K01465	dihydroorotase	3.5.2.3	Metabolism; Nucleotide Metabolism; Pyrimidine metabolism [PATH:ko00240]	1	0	0	0	0	0	0	0
K01476	arginase	3.5.3.1	Metabolism; Amino Acid Metabolism; Arginine and proline metabolism [PATH:ko00330] Human Diseases; Infectious Diseases; Amoebiasis [PATH:ko05146]	1	0	0	0	0	0	0	0
K12968	double-stranded RNA-specific adenosine deaminase	3.5.4.-	Genetic Information Processing; Transcription; Spliceosome [BR:ko03041] Organismal Systems; Immune System; Cytosolic DNA-sensing pathway [PATH:ko04623]	1	0	0	0	0	0	0	0
K01493	dCMP deaminase	3.5.4.12	Metabolism; Nucleotide Metabolism; Pyrimidine metabolism [PATH:ko00240] Environmental Information Processing; Membrane Transport; Secretion system [BR:ko02044]	1	0	0	0	0	0	0	0
K01495	GTP cyclohydrolase I	3.5.4.16	Metabolism; Metabolism of Cofactors and Vitamins; Folate biosynthesis [PATH:ko00790]	1	0	0	0	0	0	0	0
K01489	cytidine deaminase	3.5.4.5	Metabolism; Nucleotide Metabolism; Pyrimidine metabolism [PATH:ko00240] Metabolism; Xenobiotics Biodegradation and Metabolism; Drug metabolism - other enzymes [PATH:ko00983]	1	0	0	0	0	0	0	0
K13035	beta-cyano-L-alanine hydratase/nitrilase	3.5.5.1 3.5.5.4	Metabolism; Metabolism of Other Amino Acids; Cyanoamino acid metabolism [PATH:ko00460]	1	0	0	0	0	0	0	0
K01507	inorganic pyrophosphatase	3.6.1.1	Metabolism; Energy Metabolism; Oxidative phosphorylation [PATH:ko00190]	1	0	0	0	0	0	0	0
K06018	endopolyphosphatase	3.6.1.10	Unclassified; Metabolism; Others	1	0	0	0	0	0	0	0
K01514	exopolyphosphatase	3.6.1.11	Metabolism; Nucleotide Metabolism; Purine metabolism [PATH:ko00230]	1	0	0	0	0	0	0	0
K01515	ADP-ribose pyrophosphatase	3.6.1.13	Metabolism; Nucleotide Metabolism; Purine metabolism [PATH:ko00230]	1	0	0	0	0	0	0	0
K01519	nucleoside-triphosphate pyrophosphatase	3.6.1.19	Metabolism; Nucleotide Metabolism; Purine metabolism [PATH:ko00230] Metabolism; Nucleotide Metabolism; Pyrimidine metabolism [PATH:ko00240] Metabolism; Xenobiotics Biodegradation and Metabolism; Drug metabolism - other enzymes [PATH:ko00983]	1	0	0	0	0	0	0	0
K01520	dUTP pyrophosphatase	3.6.1.23	Metabolism; Nucleotide Metabolism; Pyrimidine metabolism [PATH:ko00240] Genetic Information Processing; Replication and Repair; DNA repair and recombination proteins [BR:ko03400]	1	0	0	0	0	0	0	0
K01526	guanosine-diphosphatase	3.6.1.42	Unclassified; Metabolism; Others	1	0	0	0	0	0	0	0
K01510	apyrase	3.6.1.5	Metabolism; Nucleotide Metabolism; Purine metabolism [PATH:ko00230] Metabolism; Nucleotide Metabolism; Pyrimidine metabolism [PATH:ko00240] Environmental Information Processing; Signaling Molecules and Interaction; Cellular antigens [BR:ko04090]	1	0	0	0	0	0	0	0
K01512	acylphosphatase	3.6.1.7	Metabolism; Carbohydrate Metabolism; Pyruvate metabolism [PATH:ko00620] Metabolism; Xenobiotics Biodegradation and Metabolism; Benzoate degradation via CoA ligation [PATH:ko00632]	1	0	0	0	0	0	0	0
K01551	arsenite-transporting ATPase	3.6.3.16	Unclassified; Cellular Processes and Signaling; Other transporters	1	0	0	0	0	0	0	0
K01535	H+-transporting ATPase	3.6.3.6	Metabolism; Energy Metabolism; Oxidative phosphorylation [PATH:ko00190]	1	0	0	0	0	0	0	0
K01536	Na+-exporting ATPase	3.6.3.7	Unclassified; Metabolism; Energy metabolism	1	0	0	0	0	0	0	0
K06027	vesicle-fusing ATPase	3.6.4.6	Organismal Systems; Excretory System; Vasopressin-regulated water reabsorption [PATH:ko04962]	1	0	0	0	0	0	0	0
K01556	kynureninase	3.7.1.3	Metabolism; Amino Acid Metabolism; Tryptophan metabolism [PATH:ko00380]	1	0	0	0	0	0	0	0
K06215	pyridoxine biosynthesis protein	4.-.-.-	Metabolism; Metabolism of Cofactors and Vitamins; Vitamin B6 metabolism [PATH:ko00750]	1	0	0	0	0	0	0	0
K11390	citrate lyase subunit beta-like protein	4.1.-.-	Unclassified; Metabolism; Carbohydrate metabolism	1	0	0	0	0	0	0	0
K01568	pyruvate decarboxylase	4.1.1.1	Metabolism; Carbohydrate Metabolism; Glycolysis / Gluconeogenesis [PATH:ko00010]	1	0	0	0	0	0	0	0
K01580	glutamate decarboxylase	4.1.1.15	Metabolism; Carbohydrate Metabolism; Butanoate metabolism [PATH:ko00650] Metabolism; Amino Acid Metabolism; Alanine, aspartate and glutamate metabolism [PATH:ko00250] Metabolism; Metabolism of Other Amino Acids; beta-Alanine metabolism [PATH:ko00410] Metabolism; Metabolism of Other Amino Acids; Taurine and hypotaurine metabolism [PATH:ko00430] Human Diseases; Metabolic Diseases; Type I diabetes m…	1	0	0	0	0	0	0	0
K01581	ornithine decarboxylase	4.1.1.17	Metabolism; Amino Acid Metabolism; Arginine and proline metabolism [PATH:ko00330] Metabolism; Metabolism of Other Amino Acids; Glutathione metabolism [PATH:ko00480]	1	0	0	0	0	0	0	0
K11808	phosphoribosylaminoimidazole carboxylase	4.1.1.21	Metabolism; Nucleotide Metabolism; Purine metabolism [PATH:ko00230]	1	0	0	0	0	0	0	0
K01591	orotidine-5'-phosphate decarboxylase	4.1.1.23	Metabolism; Nucleotide Metabolism; Pyrimidine metabolism [PATH:ko00240]	1	0	0	0	0	0	0	0
K01597	diphosphomevalonate decarboxylase	4.1.1.33	Metabolism; Metabolism of Terpenoids and Polyketides; Terpenoid backbone biosynthesis [PATH:ko00900]	1	0	0	0	0	0	0	0
K08678	UDP-glucuronate decarboxylase	4.1.1.35	Metabolism; Carbohydrate Metabolism; Starch and sucrose metabolism [PATH:ko00500] Metabolism; Carbohydrate Metabolism; Amino sugar and nucleotide sugar metabolism [PATH:ko00520]	1	0	0	0	0	0	0	0
K01598	phosphopantothenoylcysteine decarboxylase	4.1.1.36	Metabolism; Metabolism of Cofactors and Vitamins; Pantothenate and CoA biosynthesis [PATH:ko00770]	1	0	0	0	0	0	0	0
K01599	uroporphyrinogen decarboxylase	4.1.1.37	Metabolism; Metabolism of Cofactors and Vitamins; Porphyrin and chlorophyll metabolism [PATH:ko00860]	1	0	0	0	0	0	0	0
K01607	4-carboxymuconolactone decarboxylase	4.1.1.44	Metabolism; Xenobiotics Biodegradation and Metabolism; Benzoate degradation via hydroxylation [PATH:ko00362]	1	0	0	0	0	0	0	0
K01610	phosphoenolpyruvate carboxykinase (ATP)	4.1.1.49	Metabolism; Carbohydrate Metabolism; Glycolysis / Gluconeogenesis [PATH:ko00010] Metabolism; Carbohydrate Metabolism; Citrate cycle (TCA cycle) [PATH:ko00020] Metabolism; Carbohydrate Metabolism; Pyruvate metabolism [PATH:ko00620] Metabolism; Energy Metabolism; Carbon fixation in photosynthetic organisms [PATH:ko00710]	1	0	0	0	0	0	0	0
K01611	S-adenosylmethionine decarboxylase	4.1.1.50	Metabolism; Amino Acid Metabolism; Cysteine and methionine metabolism [PATH:ko00270] Metabolism; Amino Acid Metabolism; Arginine and proline metabolism [PATH:ko00330]	1	0	0	0	0	0	0	0
K02510	2,4-dihydroxyhept-2-ene-1,7-dioic acid aldolase	4.1.2.-	Metabolism; Amino Acid Metabolism; Tyrosine metabolism [PATH:ko00350]	1	0	0	0	0	0	0	0
K01624	fructose-bisphosphate aldolase, class II	4.1.2.13	Metabolism; Carbohydrate Metabolism; Glycolysis / Gluconeogenesis [PATH:ko00010] Metabolism; Carbohydrate Metabolism; Pentose phosphate pathway [PATH:ko00030] Metabolism; Carbohydrate Metabolism; Fructose and mannose metabolism [PATH:ko00051] Metabolism; Energy Metabolism; Carbon fixation in photosynthetic organisms [PATH:ko00710]	1	0	0	0	0	0	0	0
K01634	sphinganine-1-phosphate aldolase	4.1.2.27	Metabolism; Lipid Metabolism; Sphingolipid metabolism [PATH:ko00600]	1	0	0	0	0	0	0	0
K13831	3-hexulose-6-phosphate synthase / 6-phospho-3-hexuloisomerase	4.1.2.43 5.3.1.27	Metabolism; Carbohydrate Metabolism; Pentose and glucuronate interconversions [PATH:ko00040] Metabolism; Energy Metabolism; Methane metabolism [PATH:ko00680]	1	0	0	0	0	0	0	0
K01657	anthranilate synthase component I	4.1.3.27	Metabolism; Amino Acid Metabolism; Phenylalanine, tyrosine and tryptophan biosynthesis [PATH:ko00400]	1	0	0	0	0	0	0	0
K01640	hydroxymethylglutaryl-CoA lyase	4.1.3.4	Metabolism; Carbohydrate Metabolism; Butanoate metabolism [PATH:ko00650] Metabolism; Lipid Metabolism; Synthesis and degradation of ketone bodies [PATH:ko00072] Metabolism; Amino Acid Metabolism; Valine, leucine and isoleucine degradation [PATH:ko00280] Metabolism; Metabolism of Terpenoids and Polyketides; Geraniol degradation [PATH:ko00281] Cellular Processes; Transport and Catabolism; Peroxisom…	1	0	0	0	0	0	0	0
K02858	3,4-dihydroxy 2-butanone 4-phosphate synthase	4.1.99.12	Metabolism; Metabolism of Cofactors and Vitamins; Riboflavin metabolism [PATH:ko00740]	1	0	0	0	0	0	0	0
K01669	deoxyribodipyrimidine photo-lyase	4.1.99.3	Genetic Information Processing; Replication and Repair; DNA repair and recombination proteins [BR:ko03400]	1	0	0	0	0	0	0	0
K07106	N-acetylmuramic acid 6-phosphate etherase	4.2.-.-	Metabolism; Carbohydrate Metabolism; Amino sugar and nucleotide sugar metabolism [PATH:ko00520]	1	0	0	0	0	0	0	0
K10703	3-hydroxy acyl-CoA dehydratase	4.2.1.-	Metabolism; Lipid Metabolism; Biosynthesis of unsaturated fatty acids [PATH:ko01040] Metabolism; Lipid Metabolism; Lipid biosynthesis proteins [BR:ko01004]	1	0	0	0	0	0	0	0
K01725	cyanate lyase	4.2.1.104	Metabolism; Energy Metabolism; Nitrogen metabolism [PATH:ko00910]	1	0	0	0	0	0	0	0
K01689	enolase	4.2.1.11	Metabolism; Carbohydrate Metabolism; Glycolysis / Gluconeogenesis [PATH:ko00010] Genetic Information Processing; Folding, Sorting and Degradation; RNA degradation [PATH:ko03018]	1	0	0	0	0	0	0	0
K01693	imidazoleglycerol-phosphate dehydratase	4.2.1.19	Metabolism; Amino Acid Metabolism; Histidine metabolism [PATH:ko00340]	1	0	0	0	0	0	0	0
K01679	fumarate hydratase, class II	4.2.1.2	Metabolism; Carbohydrate Metabolism; Citrate cycle (TCA cycle) [PATH:ko00020] Metabolism; Energy Metabolism; Reductive carboxylate cycle (CO2 fixation) [PATH:ko00720] Human Diseases; Cancers; Pathways in cancer [PATH:ko05200] Human Diseases; Cancers; Renal cell carcinoma [PATH:ko05211]	1	0	0	0	0	0	0	0
K01696	tryptophan synthase beta chain	4.2.1.20	Metabolism; Amino Acid Metabolism; Glycine, serine and threonine metabolism [PATH:ko00260] Metabolism; Amino Acid Metabolism; Phenylalanine, tyrosine and tryptophan biosynthesis [PATH:ko00400]	1	0	0	0	0	0	0	0
K01697	cystathionine beta-synthase	4.2.1.22	Metabolism; Amino Acid Metabolism; Glycine, serine and threonine metabolism [PATH:ko00260] Metabolism; Amino Acid Metabolism; Cysteine and methionine metabolism [PATH:ko00270] Metabolism; Metabolism of Other Amino Acids; Selenoamino acid metabolism [PATH:ko00450]	1	0	0	0	0	0	0	0
K01698	porphobilinogen synthase	4.2.1.24	Metabolism; Metabolism of Cofactors and Vitamins; Porphyrin and chlorophyll metabolism [PATH:ko00860]	1	0	0	0	0	0	0	0
K01702	3-isopropylmalate dehydratase	4.2.1.33	Metabolism; Amino Acid Metabolism; Valine, leucine and isoleucine biosynthesis [PATH:ko00290]	1	0	0	0	0	0	0	0
K01705	homoaconitate hydratase	4.2.1.36	Metabolism; Amino Acid Metabolism; Lysine biosynthesis [PATH:ko00300]	1	0	0	0	0	0	0	0
K01711	GDPmannose 4,6-dehydratase	4.2.1.47	Metabolism; Carbohydrate Metabolism; Fructose and mannose metabolism [PATH:ko00051] Metabolism; Carbohydrate Metabolism; Amino sugar and nucleotide sugar metabolism [PATH:ko00520]	1	0	0	0	0	0	0	0
K01684	galactonate dehydratase	4.2.1.6	Metabolism; Carbohydrate Metabolism; Galactose metabolism [PATH:ko00052]	1	0	0	0	0	0	0	0
K01720	2-methylcitrate dehydratase	4.2.1.79	Metabolism; Carbohydrate Metabolism; Propanoate metabolism [PATH:ko00640]	1	0	0	0	0	0	0	0
K01733	threonine synthase	4.2.3.1	Metabolism; Amino Acid Metabolism; Glycine, serine and threonine metabolism [PATH:ko00260] Metabolism; Metabolism of Cofactors and Vitamins; Vitamin B6 metabolism [PATH:ko00750]	1	0	0	0	0	0	0	0
K13830	pentafunctional AROM polypeptide	4.2.3.4 4.2.1.10 1.1.1.25 2.7.1.71 2.5.1.19	Metabolism; Amino Acid Metabolism; Phenylalanine, tyrosine and tryptophan biosynthesis [PATH:ko00400]	1	0	0	0	0	0	0	0
K01736	chorismate synthase	4.2.3.5	Metabolism; Amino Acid Metabolism; Phenylalanine, tyrosine and tryptophan biosynthesis [PATH:ko00400]	1	0	0	0	0	0	0	0
K12249	trichodiene synthase	4.2.3.6	Metabolism; Metabolism of Terpenoids and Polyketides; Sesquiterpenoid biosynthesis [PATH:ko00909]	1	0	0	0	0	0	0	0
K01750	ornithine cyclodeaminase	4.3.1.12	Metabolism; Amino Acid Metabolism; Arginine and proline metabolism [PATH:ko00330]	1	0	0	0	0	0	0	0
K10775	phenylalanine ammonia-lyase	4.3.1.24	Metabolism; Energy Metabolism; Nitrogen metabolism [PATH:ko00910] Metabolism; Amino Acid Metabolism; Phenylalanine metabolism [PATH:ko00360] Metabolism; Biosynthesis of Other Secondary Metabolites; Phenylpropanoid biosynthesis [PATH:ko00940]	1	0	0	0	0	0	0	0
K01755	argininosuccinate lyase	4.3.2.1	Metabolism; Amino Acid Metabolism; Alanine, aspartate and glutamate metabolism [PATH:ko00250] Metabolism; Amino Acid Metabolism; Arginine and proline metabolism [PATH:ko00330]	1	0	0	0	0	0	0	0
K01756	adenylosuccinate lyase	4.3.2.2	Metabolism; Nucleotide Metabolism; Purine metabolism [PATH:ko00230] Metabolism; Amino Acid Metabolism; Alanine, aspartate and glutamate metabolism [PATH:ko00250]	1	0	0	0	0	0	0	0
K01758	cystathionine gamma-lyase	4.4.1.1	Metabolism; Energy Metabolism; Nitrogen metabolism [PATH:ko00910] Metabolism; Amino Acid Metabolism; Glycine, serine and threonine metabolism [PATH:ko00260] Metabolism; Amino Acid Metabolism; Cysteine and methionine metabolism [PATH:ko00270] Metabolism; Metabolism of Other Amino Acids; Selenoamino acid metabolism [PATH:ko00450]	1	0	0	0	0	0	0	0
K01763	selenocysteine lyase	4.4.1.16	Metabolism; Metabolism of Other Amino Acids; Selenoamino acid metabolism [PATH:ko00450]	1	0	0	0	0	0	0	0
K08097	phosphosulfolactate synthase	4.4.1.19	Unclassified; Metabolism; Metabolism of cofactors and vitamins	1	0	0	0	0	0	0	0
K01759	lactoylglutathione lyase	4.4.1.5	Metabolism; Carbohydrate Metabolism; Pyruvate metabolism [PATH:ko00620] Environmental Information Processing; Signal Transduction; MAPK signaling pathway - yeast [PATH:ko04011]	1	0	0	0	0	0	0	0
K01771	1-phosphatidylinositol phosphodiesterase	4.6.1.13	Metabolism; Carbohydrate Metabolism; Inositol phosphate metabolism [PATH:ko00562]	1	0	0	0	0	0	0	0
K01769	guanylate cyclase, other	4.6.1.2	Metabolism; Nucleotide Metabolism; Purine metabolism [PATH:ko00230]	1	0	0	0	0	0	0	0
K01772	ferrochelatase	4.99.1.1	Metabolism; Metabolism of Cofactors and Vitamins; Porphyrin and chlorophyll metabolism [PATH:ko00860]	1	0	0	0	0	0	0	0
K01777	proline racemase	5.1.1.4	Metabolism; Amino Acid Metabolism; Arginine and proline metabolism [PATH:ko00330]	1	0	0	0	0	0	0	0
K01781	mandelate racemase	5.1.2.2	Metabolism; Xenobiotics Biodegradation and Metabolism; Toluene and xylene degradation [PATH:ko00622] Metabolism; Xenobiotics Biodegradation and Metabolism; Benzoate degradation via hydroxylation [PATH:ko00362]	1	0	0	0	0	0	0	0
K03534	L-rhamnose mutarotase	5.1.3.-	Unclassified; Poorly Characterized; Function unknown	1	0	0	0	0	0	0	0
K01783	ribulose-phosphate 3-epimerase	5.1.3.1	Metabolism; Carbohydrate Metabolism; Pentose phosphate pathway [PATH:ko00030] Metabolism; Carbohydrate Metabolism; Pentose and glucuronate interconversions [PATH:ko00040] Metabolism; Energy Metabolism; Carbon fixation in photosynthetic organisms [PATH:ko00710]	1	0	0	0	0	0	0	0
K10046	GDP-D-mannose 3', 5'-epimerase	5.1.3.18 5.1.3.-	Metabolism; Carbohydrate Metabolism; Ascorbate and aldarate metabolism [PATH:ko00053] Metabolism; Carbohydrate Metabolism; Amino sugar and nucleotide sugar metabolism [PATH:ko00520]	1	0	0	0	0	0	0	0
K01796	alpha-methylacyl-CoA racemase	5.1.99.4	Metabolism; Lipid Metabolism; Primary bile acid biosynthesis [PATH:ko00120] Cellular Processes; Transport and Catabolism; Peroxisome [PATH:ko04146]	1	0	0	0	0	0	0	0
K01800	maleylacetoacetate isomerase	5.2.1.2	Metabolism; Amino Acid Metabolism; Tyrosine metabolism [PATH:ko00350] Metabolism; Xenobiotics Biodegradation and Metabolism; Styrene degradation [PATH:ko00643]	1	0	0	0	0	0	0	0
K01803	triosephosphate isomerase (TIM)	5.3.1.1	Metabolism; Carbohydrate Metabolism; Glycolysis / Gluconeogenesis [PATH:ko00010] Metabolism; Carbohydrate Metabolism; Fructose and mannose metabolism [PATH:ko00051] Metabolism; Carbohydrate Metabolism; Inositol phosphate metabolism [PATH:ko00562] Metabolism; Energy Metabolism; Carbon fixation in photosynthetic organisms [PATH:ko00710]	1	0	0	0	0	0	0	0
K01814	phosphoribosylformimino-5-aminoimidazole carboxamide ribotide isomerase	5.3.1.16	Metabolism; Amino Acid Metabolism; Histidine metabolism [PATH:ko00340]	1	0	0	0	0	0	0	0
K01807	ribose 5-phosphate isomerase A	5.3.1.6	Metabolism; Carbohydrate Metabolism; Pentose phosphate pathway [PATH:ko00030] Metabolism; Energy Metabolism; Carbon fixation in photosynthetic organisms [PATH:ko00710]	1	0	0	0	0	0	0	0
K01810	glucose-6-phosphate isomerase	5.3.1.9	Metabolism; Carbohydrate Metabolism; Glycolysis / Gluconeogenesis [PATH:ko00010] Metabolism; Carbohydrate Metabolism; Pentose phosphate pathway [PATH:ko00030] Metabolism; Carbohydrate Metabolism; Starch and sucrose metabolism [PATH:ko00500] Metabolism; Carbohydrate Metabolism; Amino sugar and nucleotide sugar metabolism [PATH:ko00520]	1	0	0	0	0	0	0	0
K07253	phenylpyruvate tautomerase	5.3.2.1	Metabolism; Amino Acid Metabolism; Tyrosine metabolism [PATH:ko00350] Metabolism; Amino Acid Metabolism; Phenylalanine metabolism [PATH:ko00360]	1	0	0	0	0	0	0	0
K01826	5-carboxymethyl-2-hydroxymuconate isomerase	5.3.3.10	Metabolism; Amino Acid Metabolism; Tyrosine metabolism [PATH:ko00350] Metabolism; Xenobiotics Biodegradation and Metabolism; Benzoate degradation via hydroxylation [PATH:ko00362]	1	0	0	0	0	0	0	0
K01823	isopentenyl-diphosphate delta-isomerase	5.3.3.2	Metabolism; Metabolism of Terpenoids and Polyketides; Terpenoid backbone biosynthesis [PATH:ko00900]	1	0	0	0	0	0	0	0
K01836	phosphoacetylglucosamine mutase	5.4.2.3	Metabolism; Carbohydrate Metabolism; Amino sugar and nucleotide sugar metabolism [PATH:ko00520]	1	0	0	0	0	0	0	0
K11131	H/ACA ribonucleoprotein complex subunit 4	5.4.99.-	Genetic Information Processing; Replication and Repair; DNA replication proteins [BR:ko03032]	1	0	0	0	0	0	0	0
K01852	lanosterol synthase	5.4.99.7	Metabolism; Lipid Metabolism; Steroid biosynthesis [PATH:ko00100]	1	0	0	0	0	0	0	0
K01858	myo-inositol-1-phosphate synthase	5.5.1.4	Metabolism; Carbohydrate Metabolism; Inositol phosphate metabolism [PATH:ko00562] Metabolism; Biosynthesis of Other Secondary Metabolites; Streptomycin biosynthesis [PATH:ko00521]	1	0	0	0	0	0	0	0
K01880	glycyl-tRNA synthetase	6.1.1.14	Genetic Information Processing; Translation; Aminoacyl-tRNA biosynthesis [PATH:ko00970]	1	0	0	0	0	0	0	0
K01881	prolyl-tRNA synthetase	6.1.1.15	Genetic Information Processing; Translation; Aminoacyl-tRNA biosynthesis [PATH:ko00970]	1	0	0	0	0	0	0	0
K01883	cysteinyl-tRNA synthetase	6.1.1.16	Genetic Information Processing; Translation; Aminoacyl-tRNA biosynthesis [PATH:ko00970]	1	0	0	0	0	0	0	0
K01886	glutaminyl-tRNA synthetase	6.1.1.18	Genetic Information Processing; Translation; Aminoacyl-tRNA biosynthesis [PATH:ko00970]	1	0	0	0	0	0	0	0
K01887	arginyl-tRNA synthetase	6.1.1.19	Genetic Information Processing; Translation; Aminoacyl-tRNA biosynthesis [PATH:ko00970]	1	0	0	0	0	0	0	0
K01892	histidyl-tRNA synthetase	6.1.1.21	Genetic Information Processing; Translation; Aminoacyl-tRNA biosynthesis [PATH:ko00970]	1	0	0	0	0	0	0	0
K01868	threonyl-tRNA synthetase	6.1.1.3	Genetic Information Processing; Translation; Aminoacyl-tRNA biosynthesis [PATH:ko00970]	1	0	0	0	0	0	0	0
K01869	leucyl-tRNA synthetase	6.1.1.4	Metabolism; Amino Acid Metabolism; Valine, leucine and isoleucine biosynthesis [PATH:ko00290] Genetic Information Processing; Translation; Aminoacyl-tRNA biosynthesis [PATH:ko00970]	1	0	0	0	0	0	0	0
K04567	lysyl-tRNA synthetase, class II	6.1.1.6	Genetic Information Processing; Translation; Aminoacyl-tRNA biosynthesis [PATH:ko00970]	1	0	0	0	0	0	0	0
K01907	acetoacetyl-CoA synthetase	6.2.1.16	Metabolism; Carbohydrate Metabolism; Butanoate metabolism [PATH:ko00650] Metabolism; Lipid Metabolism; Lipid biosynthesis proteins [BR:ko01004]	1	0	0	0	0	0	0	0
K01908	propionyl-CoA synthetase	6.2.1.17	Metabolism; Carbohydrate Metabolism; Propanoate metabolism [PATH:ko00640] Metabolism; Lipid Metabolism; Lipid biosynthesis proteins [BR:ko01004]	1	0	0	0	0	0	0	0
K12236	transcriptional repressor NF-X1	6.3.2.-	Genetic Information Processing; Transcription; Transcription factors [BR:ko03000]	1	0	0	0	0	0	0	0
K01918	pantoate--beta-alanine ligase	6.3.2.1	Metabolism; Metabolism of Other Amino Acids; beta-Alanine metabolism [PATH:ko00410] Metabolism; Metabolism of Cofactors and Vitamins; Pantothenate and CoA biosynthesis [PATH:ko00770]	1	0	0	0	0	0	0	0
K11204	glutamate--cysteine ligase catalytic subunit	6.3.2.2	Metabolism; Metabolism of Other Amino Acids; Glutathione metabolism [PATH:ko00480]	1	0	0	0	0	0	0	0
K01922	phosphopantothenate-cysteine ligase	6.3.2.5	Metabolism; Metabolism of Cofactors and Vitamins; Pantothenate and CoA biosynthesis [PATH:ko00770]	1	0	0	0	0	0	0	0
K01923	phosphoribosylaminoimidazole-succinocarboxamide synthase	6.3.2.6	Metabolism; Nucleotide Metabolism; Purine metabolism [PATH:ko00230]	1	0	0	0	0	0	0	0
K01934	5-formyltetrahydrofolate cyclo-ligase	6.3.3.2	Metabolism; Metabolism of Cofactors and Vitamins; One carbon pool by folate [PATH:ko00670]	1	0	0	0	0	0	0	0
K11788	phosphoribosylamine--glycine ligase / phosphoribosylformylglycinamidine cyclo-ligase	6.3.4.13 6.3.3.1	Metabolism; Nucleotide Metabolism; Purine metabolism [PATH:ko00230]	1	0	0	0	0	0	0	0
K01937	CTP synthase	6.3.4.2	Metabolism; Nucleotide Metabolism; Pyrimidine metabolism [PATH:ko00240]	1	0	0	0	0	0	0	0
K01939	adenylosuccinate synthase	6.3.4.4	Metabolism; Nucleotide Metabolism; Purine metabolism [PATH:ko00230] Metabolism; Amino Acid Metabolism; Alanine, aspartate and glutamate metabolism [PATH:ko00250]	1	0	0	0	0	0	0	0
K01940	argininosuccinate synthase	6.3.4.5	Metabolism; Amino Acid Metabolism; Alanine, aspartate and glutamate metabolism [PATH:ko00250] Metabolism; Amino Acid Metabolism; Arginine and proline metabolism [PATH:ko00330]	1	0	0	0	0	0	0	0
K01942	biotin--protein ligase	6.3.4.9 6.3.4.10 6.3.4.11 6.3.4.15	Metabolism; Metabolism of Cofactors and Vitamins; Biotin metabolism [PATH:ko00780]	1	0	0	0	0	0	0	0
K01952	phosphoribosylformylglycinamidine synthase	6.3.5.3	Metabolism; Nucleotide Metabolism; Purine metabolism [PATH:ko00230]	1	0	0	0	0	0	0	0
K11541	carbamoyl-phosphate synthase / aspartate carbamoyltransferase	6.3.5.5 2.1.3.2	Metabolism; Nucleotide Metabolism; Pyrimidine metabolism [PATH:ko00240] Metabolism; Amino Acid Metabolism; Alanine, aspartate and glutamate metabolism [PATH:ko00250]	1	0	0	0	0	0	0	0
K01958	pyruvate carboxylase	6.4.1.1	Metabolism; Carbohydrate Metabolism; Citrate cycle (TCA cycle) [PATH:ko00020] Metabolism; Carbohydrate Metabolism; Pyruvate metabolism [PATH:ko00620]	1	0	0	0	0	0	0	0
K11262	acetyl-CoA carboxylase / biotin carboxylase	6.4.1.2 6.3.4.14	Metabolism; Carbohydrate Metabolism; Pyruvate metabolism [PATH:ko00620] Metabolism; Carbohydrate Metabolism; Propanoate metabolism [PATH:ko00640] Metabolism; Lipid Metabolism; Fatty acid biosynthesis [PATH:ko00061] Organismal Systems; Endocrine System; Insulin signaling pathway [PATH:ko04910]	1	0	0	0	0	0	0	0
K01966	propionyl-CoA carboxylase beta chain	6.4.1.3	Metabolism; Carbohydrate Metabolism; Propanoate metabolism [PATH:ko00640] Metabolism; Amino Acid Metabolism; Valine, leucine and isoleucine degradation [PATH:ko00280]	1	0	0	0	0	0	0	0
K01974	RNA 3'-terminal phosphate cyclase	6.5.1.4	Unclassified; Genetic Information Processing; Transcription related proteins	1	0	0	0	0	0	0	0

## Sheet: Table S5
Query ID	Subject ID	% identity	e-value
GME4800_g	CYP502B1	52.33	2e-152
GME9044_g	CYP5035A1	34.84	4e-70
GME1778_g	CYP5035A4	42.48	7e-111
GME8355_g	CYP5035A4	44.85	2e-131
GME2628_g	CYP5035B1	48.54	3e-151
GME4409 _g	CYP5035B1	41.03	4e-82
GME6041_g	CYP5035D1	40.41	3e-110
GME1240_g	CYP5037A1	39.62	8e-107
GME3756_g	CYP5037A1	52.1	2e-142
GME10453_g	CYP5037B1	39.79	2e-80
GME4682 _g	CYP5037B1	34.94	4e-80
GME607_g	CYP5037B2	48.1	8e-133
GME7893_g	CYP5037B2	41.12	9e-114
GME6326 _g	CYP5037B2	41.28	3e-105
GME4058_g	CYP5037B3	38.2	2e-104
GME4757_g	CYP5037B3	39.32	7e-85
GME8003_g	CYP5037B3	45.62	3e-131
GME8004_g	CYP5037B3	56.71	2e-168
GME807_g	CYP5037B3	45.44	1e-127
GME9815_g	CYP5037B3	45.69	8e-42
GME5334_g	CYP5037B3	39.82	5e-84
GME1265_g	CYP5046A2	33.97	1e-67
GME4761_g	CYP5046A2	33.46	5e-83
GME10743_g	CYP504E5	31.33	2e-14
GME2379_g	CYP504E5	30.89	2e-14
GME4188_g	CYP504E5	34.15	3e-21
GME8790_g	CYP504E5	31.21	2e-12
GME909_g	CYP504E5	33.64	7e-11
GME9853_g	CYP504E5	31.58	1e-12
GME10163_g	CYP505D6	59.81	0
GME10209_g	CYP505D6	62.03	0
GME716_g	CYP505D6	33.76	6e-15
GME135_g	CYP505G1	32	1e-14
GME1104_g	CYP505G2P	33.54	1e-14
GME4759_g	CYP5065A2	36.56	2e-92
GME3727 _g	CYP5065A3_Fusarium_oxysporum	48.97	2e-127
GME8116_g	CYP5070A1_Aspergillus_flavus	31.08	7e-13
GME6464_g	CYP509F1	30.89	7e-43
GME1513_g	CYP512A1	47.98	5e-136
GME2641_g	CYP512A1	55.49	6e-168
GME3596_g	CYP512A1	48.96	8e-137
GME7194_g	CYP512A1	57.21	1e-72
GME7195_g	CYP512A1	71.26	1e-105
GME9649_g	CYP512A1	62.28	0
GME3350_g	CYP5136A1	50.74	2e-150
GME9648_g	CYP5136A1	53.15	6e-164
GME1623_g	CYP5136A3	43.68	9e-127
GME6061_g	CYP5137A1	50.33	1e-78
GME9279_g	CYP5138A1	42.77	1e-122
GME3597_g	CYP5139A1	44.72	2e-119
GME948 _g	CYP5139A1	40.69	9e-62
GME9814_g	CYP5139A1	56.67	2e-154
GME6716 _g	CYP5139B2	33.08	2e-65
GME4355_g	CYP5140A1	63.77	1e-78
GME10041_g	CYP5142E1	46.3	5e-117
GME8976_g	CYP5144A18	37.18	1e-61
GME2933_g	CYP5144A4	44.06	2e-48
GME1796 _g	CYP5144A7	40.64	4e-90
GME2807_g	CYP5144A7	36.87	3e-98
GME5212_g	CYP5144A7	41.03	1e-109
GME9286_g	CYP5144A7	41.07	1e-107
GME516 _g	CYP5144C1	39.91	2e-100
GME7419_g	CYP5144C1	48.71	1e-138
GME9006_g	CYP5144C1	38.45	2e-94
GME2803 _g	CYP5144C3	39.56	1e-60
GME2805_g	CYP5144C3	40.72	6e-68
GME2806 _g	CYP5144C3	41.86	4e-109
GME2812_g	CYP5144C3	39.85	1e-80
GME5136_g	CYP5144C3	41.54	1e-101
GME6753_g	CYP5144C3	44.13	3e-115
GME5330_g	CYP5144C3	44.01	7e-116
GME1220_g	CYP5144C4	42.52	3e-104
GME2406_g	CYP5144C4	36.36	1e-82
GME2795_g	CYP5144C4	38.81	2e-94
GME3746_g	CYP5144C4	44.7	2e-113
GME4544_g	CYP5144C4	39.06	6e-96
GME5764 _g	CYP5144C4	41.15	7e-96
GME9002_g	CYP5144C4	40.42	2e-93
GME9007_g	CYP5144C4	41.31	5e-80
GME1790 _g	CYP5144C5	45.98	1e-99
GME7595_g	CYP5144C5	38.66	3e-87
GME7597_g	CYP5144C5	42.75	4e-115
GME7598_g	CYP5144C5	42.8	3e-117
GME5329_g	CYP5144C5	37.02	5e-83
GME6740_g	CYP5144D3	40.04	3e-92
GME1784_g	CYP5144F1	46.29	3e-127
GME5299_g	CYP5144F1	53.33	5e-101
GME7680_g	CYP5144F1	50.66	6e-150
GME9218_g	CYP5144F1	36.79	6e-20
GME9219_g	CYP5144F1	38.71	2e-91
GME9909 _g	CYP5146C1	35.34	2e-17
GME9407_g	CYP5147A3	42.4	9e-117
GME358_g	CYP5150A2	38.89	1e-104
GME6547 _g	CYP5150A2	56.71	3e-149
GME7343_g	CYP5150A2	51.49	7e-162
GME9492_g	CYP5150A2	48.72	7e-128
GME9624_g	CYP5150A2	42.67	6e-125
GME9626_g	CYP5150A2	42.67	3e-126
GME9627_g	CYP5150A2	45.45	1e-134
GME9796 _g	CYP5150A2	46.77	3e-150
GME10677_g	CYP5150A4	45.89	3e-33
GME1745_g	CYP5150A4	45.41	2e-56
GME1746_g	CYP5150A4	35.57	1e-29
GME4277 _g	CYP5150A4	50.47	1e-155
GME7324_g	CYP5150A4	43.3	4e-125
GME7331 _g	CYP5150A4	45.67	2e-134
GME7335_g	CYP5150A4	46.88	3e-143
GME977 _g	CYP5150A4	48.85	4e-42
GME978 _g	CYP5150A5	41.84	7e-25
GME4807_g	CYP5150B1	46.1	6e-138
GME1795_g	CYP5150C1	58.06	1e-50
GME976_g	CYP5150C1	62.5	3e-43
GME6149_g	CYP5151A1	60.04	2e-176
GME6190_g	CYP5151B1	57.28	1e-101
GME1077_g	CYP5152A1	50.57	1e-125
GME8103 _g	CYP5155A1	45.49	3e-144
GME9274_g	CYP5156A1	46.25	6e-135
GME6350 _g	CYP5157A1	37.01	3e-73
GME3080_g	CYP5158A1	41.37	3e-110
GME3684_g	CYP51F1_Phanerochaete_chrysosporium	63.95	0
GME9466_g	CYP530A3	35.43	1e-78
GME5125 _g	CYP537B4	48.62	7e-115
GME6869_g	CYP53C2	75.56	0
GME1714_g	CYP6001C14	36.13	6e-161
GME2527_g	CYP6004A2	33.59	7e-151
GME4821_g	CYP61A1_Phanerochaete_chrysosporium	70.19	0
GME5682_g	CYP620E5_Aspergillus_oryzae	36.67	5e-49
GME9217_g	CYP620E5_Aspergillus_oryzae	50	2e-48
GME2934_g	CYP620E8	43.8	4e-21
GME5197_g	CYP63A3	54.71	3e-175
GME5200_g	CYP63A3	52.39	5e-166
GME10400_g	CYP63A4	39.49	8e-29
GME5398_g	CYP63A4	35.48	5e-14
GME5399_g	CYP63A4	64.58	2e-135
GME506_g	CYP66A1	56.18	7e-24
GME528_g	CYP66B1	40.46	1e-71

## Sheet: Table S6
Gene ID/Cluster	Gene description	Gene start	Gene end
Cluster 1: Terpene
GME47_g	aldo/keto reductase	98311	99258
GME54_g	terpenoid synthase	110940	112083
GME55_g	terpenoid synthase	116074	117225
GME56_g	O-acetyltransferase	117751	119227
Cluster 2: Terpene
GME3634_g	terpenoid synthase	30452	34218
GME3638_g	terpenoid synthase	44397	45444
GME3639_g	aldo/keto reductase	49551	50988
Cluster 3: Terpene
GME4757_g	cytochrome P450	2974	6155
GME4758_g	terpenoid synthase	8042	9332
GME4759_g	cytochrome P450	12676	15130
GME4760_g	aldo/keto reductase	16897	18293
Cluster 4: Terpene
GME406_g	terpene synthase	26174	26843
GME408_g	NADP-dependent oxidoreductase	33194	34451
Cluster 5: NRP
GME6397_g	lysine/ornithine N-monooxygenase	63553	65551
GME6398_g	nonribosomal peptide synthetase	66567	74891
Cluster 6: PK
GME5065_g	FAD/NAD(P)-binding domain-containing protein	5012	7259
GME5066_g	polyketide synthase	10525	16200
Cluster 7: Terpene
GME8125_g	terpenoid synthase	24402	25693
Cluster 8: Terpene
GME1233_g	terpenoid synthase	6679	8506
GME1240_g	cytochrome P450	28823	31099
Cluster 9: Terpene
GME7269_g	terpenoid synthase	21024	22105
GME7270_g	terpenoid synthase	23484	24818
GME7271_g	terpenoid synthase	26316	27822
Cluster 10: Terpene
GME9206_g	NAD-P-binding protein	6545	7927
GME9207_g	ABC transporter	8535	13055
GME9210_g	terpenoid synthase	18485	19746
Abbreviations: NRP: non-ribosomal peptide; PK, polyketide.

## Sheet: Table S7
Gene ID	Gene description	Accession number	e-value	Identity (%)
Polysaccharides biosynthesis:
GME4395_g	hexokinase [Trametes versicolor FP-101664 SS1]	EIW62140.1	0	83
GME8190_g		EIW52062.1	0	87
GME3783_g	phosphoglucomutase [Dichomitus squalens LYAD-421 SS1]	EJF56569.1	0	90
GME4726_g	UTP-glucose-1-phosphate uridylyltransferase [Dichomitus squalens LYAD-421 SS1]	EJF65102.1	0	95
GME8650_g		EJF65182.1		93
GME792_g	1,3-beta-glucan synthase [Trametes versicolor FP-101664 SS1]	EIW60373.1	0	92
GME5720_g	1,3-beta-glucan synthase [Dichomitus squalens LYAD-421 SS1]	EJF59836.1	0	92
GME7824_g	beta-glucan synthesis-associated protein [Dichomitus squalens LYAD-421 SS1]	EJF66803.1	0	73
GME7856_g				74
GME7857_g	beta-glucan synthesis-associated protein [Punctularia strigosozonata HHB-11173 SS5]	EIN14050.1		70
GME1428_g	calnexin [Dichomitus squalens LYAD-421 SS1]	EJF67129.1	0	80
GME381_g	GTPase-activating protein gyp7 [Coprinopsis cinerea okayama7#130]	XP_002911878.1	0	71
GME5097_g	GTPase activating protein [Coprinopsis cinerea okayama7#130]	XP_001831692.2	0	61
GME7779_g		XP_001828717.2	0	50
GME6438_g	rho GTPase activating protein 22 [Coprinopsis cinerea okayama7#130]	XP_001829805.2	0	44
Other potential bioactive proteins:
GME266_g	lectin [Grifola frondosa]	BAE43874.1	5e-31	38
GME269_g			7e-21	35
GME270_g			2e-36	40
GME271_g			3e-15	32
GME272_g			3e-20	37
GME273_g			1e-28	41
GME275_g			1e-14	36
GME2199_g			7e-28	39
GME2200_g			1e-07	33
GME1037_g	laccase C [Trametes sp. 420]	AAW28938.1	0	82
GME1602_g				78
GME1631_g	laccase [Coriolopsis gallica]	AAF70119.2	0	69
GME3017_g	laccase [Trametes sp. C30]	AAR00925.1	0	83
GME7566_g	immunomodulatory protein 8 [Ganoderma lucidum]	ACD44335.1	4e-42	64
GME10641_g				64

## Sheet: Table S8
Mushroom	Download portal	Reference/Source
A. aculeatus	http://genome.jgi.doe.gov/Aspac1/Aspac1.home.html	Department of Energy Joint Genome Institute (JGI)
A. bisporus	http://genome.jgi.doe.gov/Agabi_varbisH97_2/Agabi_varbisH97_2.home.html	Morin et al. 2012
C. cinereus	http://genome.jgi.doe.gov/Copci1/Copci1.home.html	Broad Institute
D. squalens	http://genome.jgi.doe.gov/Dicsq1/Dicsq1.home.html	[15]
F. mediterranea	http://genome.jgi.doe.gov/Fomme1/Fomme1.home.html	[15]
F. pinicola	http://genome.jgi.doe.gov/Fompi3/Fompi3.home.html	[15]
G. lucidum	http://genome.jgi.doe.gov/Gansp1/Gansp1.home.html	[19]
L. amethystina	http://genome.jgi.doe.gov/Lacam1/Lacam1.home.html	Department of Energy Joint Genome Institute (JGI)
P. chrysogenum	http://genome.jgi.doe.gov/Pench1/Pench1.home.html	Department of Energy Joint Genome Institute (JGI)
P. graminis	http://genome.jgi.doe.gov/Pucgr1/Pucgr1.home.html	Broad Institute
P. ostreatus	http://genome.jgi.doe.gov/PleosPC15_2/PleosPC15_2.home.html	Department of Energy Joint Genome Institute (JGI)
S. cerevisiae	http://genome.jgi.doe.gov/SacceM3839_1/SacceM3839_1.home.html	Brown et al. 2013
S. commune	http://genome.jgi.doe.gov/Schco2/Schco2.home.html	[16]
T. mesenterica	http://genome.jgi.doe.gov/Treme1/Treme1.home.html	Morin et al. 2012
T. versicolor	http://genome.jgi.doe.gov/Trave1/Trave1.home.html	[15]
U. maydis	http://genome.jgi.doe.gov/Ustma1/Ustma1.home.html	Broad Institute
W. cocos	http://genome.jgi.doe.gov/Wolco1/Wolco1.home.html	[15]
Additional references:
Morin E, Kohler A, Baker AR, Foulongne-Oriol M, Lombard V, Nagy LG, Ohm RA, Patyshakuliyeva A, Brun A, Aerts AL, Bailey AM, Billette C, Coutinho PM, Deakin G, Doddapaneni H, Floudas D, Grimwood J, Hildén K, Kües U, Labutti KM, Lapidus A, Lindquist EA, Lucas SM, Murat C, Riley RW, Salamov AA, Schmutz J, Subramanian V, Wösten HA, Xu J, et al: Genome sequence of the button mushroom Agaricus bisporus…
Brown SD, Klingeman DM, Johnson CM, Clum A, Aerts A, Salamov A, Sharma A, Zane M, Barry K, Grigoriev IV, Davison BH, Lynd LR, Gilna P, Hau H, Hogsett DA, Froehlich AC: Genome sequences of industrially relevant Saccharomyces cerevisiae strain M3707, isolated from a sample of distillers yeast and four haploid derivatives. Genome Announc 2013, 1:e00323–e00313.
