# Supplementary material for: The genome of the Tiger Milk mushroom, Lignosus rhinocerotis, provides insights into the genetic basis of its medicinal properties
Source: BMC Genomics. 2014 Jul 29;15(1):635. doi: 10.1186/1471-2164-15-635 (PMC4129116; doi:10.1186/1471-2164-15-635)
Supplement: Supplementary file 3 — Additional file 3: Assignment of L. rhinocerotis genes to CAZy families and their respective EC activities. (XLSX 31 KB) [file 12864_2014_6333_MOESM3_ESM.xlsx]

## Sheet: GH
Gene ID	Gene description	EC no
GME386_g	phosphatidylinositol glycan, class B	2.4.1.-
GME602_g	membrane glycosyltransferase
GME755_g	pathogen-inducible salicylic acid glucosyltransferase
GME1379_g	alpha-1,2-mannosyltransferase
GME1543_g	alpha-1,3-mannosyltransferase
GME1820_g	phosphatidylinositol glycan, class B
GME2107_g	phosphatidylinositol glycan, class M
GME2424_g	polypeptide N-acetylglucosaminyltransferase
GME2801_g	alpha-1,3-mannosyltransferase
GME3999_g	alpha-1,3-glucosyltransferase
GME4262_g	alpha-1,3-mannosyltransferase
GME4520_g	alpha-1,2-mannosyltransferase
GME4909_g	alpha-1,3-glucosyltransferase
GME4925_g	alpha-1,2-mannosyltransferase
GME5031_g	pathogen-inducible salicylic acid glucosyltransferase
GME5517_g	alpha-1,2-glucosyltransferase
GME6236_g	phosphatidylinositol glycan, class V
GME7224_g	alpha 1,2-mannosyltransferase
GME8505_g	UDP-glucose:glycoprotein glucosyltransferase
GME8830_g	alpha 1,2-mannosyltransferase
GME9445_g	alpha-1,2-mannosyltransferase
GME9779_g	alpha 1,2-mannosyltransferase
GME10470_g	alpha-1,3-mannosyltransferase
GME10707_g	alpha 1,2-mannosyltransferase
GME3951_g	1,4-alpha-glucan branching enzyme	2.4.1.18
GME8850_g	alpha-1,3-glucan synthase	2.4.1.183
GME116_g	cardiolipin-specific phospholipase	3.1.1.-
GME541_g	esterase / lipase
GME1204_g	esterase / lipase
GME2359_g	esterase / lipase
GME2520_g	esterase / lipase
GME2550_g	protein phosphatase methylesterase 1
GME2927_g	esterase / lipase
GME3188_g	esterase / lipase
GME3189_g	esterase / lipase
GME3497_g	esterase / lipase
GME3701_g	esterase / lipase
GME5207_g	esterase / lipase
GME6466_g	esterase / lipase
GME7584_g	esterase / lipase
GME8513_g	esterase / lipase
GME9277_g	esterase / lipase
GME9790_g	esterase / lipase
GME10432_g	esterase / lipase
GME10522_g	esterase / lipase
GME10523_g	esterase / lipase
GME152_g	feruloyl esterase	3.1.1.73
GME473_g	feruloyl esterase
GME1175_g	feruloyl esterase
GME3649_g	feruloyl esterase
GME3650_g	feruloyl esterase
GME3651_g	feruloyl esterase
GME3794_g	feruloyl esterase
GME3803_g	feruloyl esterase
GME5433_g	soluble lytic murein transglycosylase	3.2.1.-
GME3617_g	alpha-amylase	3.2.1.1
GME3618_g	alpha-amylase
GME5980_g	alpha-amylase
GME7333_g	alpha-amylase
GME7661_g	alpha-amylase
GME10740_g	alpha-amylase
GME5323_g	mannan endo-1,6-alpha-mannosidase	3.2.1.101
GME3085_g	mannosyl-oligosaccharide glucosidase	3.2.1.106
GME7689_g	mannosyl-oligosaccharide glucosidase
GME3710_g	mannosyl-oligosaccharide alpha-1,2-mannosidase	3.2.1.113
GME5084_g	mannosyl-oligosaccharide alpha-1,2-mannosidase
GME5103_g	mannosyl-oligosaccharide alpha-1,2-mannosidase
GME7063_g	mannosyl-oligosaccharide alpha-1,2-mannosidase
GME9730_g	mannosyl-oligosaccharide alpha-1,2-mannosidase
GME7_g	chitinase	3.2.1.14
GME447_g	chitinase
GME2762_g	chitinase
GME2763_g	chitinase
GME2773_g	chitinase
GME3923_g	chitinase
GME4369_g	chitinase
GME5391_g	chitinase
GME5480_g	chitinase
GME5695_g	chitinase
GME6566_g	chitinase
GME7014_g	chitinase
GME8653_g	chitinase
GME8932_g	chitinase
GME3687_g	polygalacturonase	3.2.1.15
GME5002_g	polygalacturonase
GME6959_g	polygalacturonase
GME7175_g	sialidase-1	3.2.1.18
GME7179_g	sialidase-1
GME1648_g	alpha-glucosidase	3.2.1.20
GME2496_g	alpha-glucosidase
GME8241_g	alpha-glucosidase
GME691_g	beta-glucosidase	3.2.1.21
GME891_g	beta-glucosidase
GME2852_g	beta-glucosidase
GME2889_g	beta-glucosidase
GME3863_g	beta-glucosidase
GME5058_g	beta-glucosidase
GME7088_g	beta-glucosidase
GME7339_g	beta-glucosidase
GME7894_g	beta-glucosidase
GME8314_g	alpha-galactosidase	3.2.1.22
GME9375_g	alpha-galactosidase
GME9376_g	alpha-galactosidase
GME9377_g	alpha-galactosidase
GME5294_g	beta-galactosidase	3.2.1.23
GME6165_g	beta-galactosidase
GME6166_g	beta-galactosidase
GME6167_g	beta-galactosidase
GME3611_g	alpha-mannosidase	3.2.1.24
GME3175_g	beta-mannosidase	3.2.1.25
GME5186_g	beta-mannosidase
GME6180_g	beta-mannosidase
GME6051_g	beta-fructofuranosidase	3.2.1.26
GME3138_g	alpha,alpha-trehalase	3.2.1.28
GME8234_g	alpha,alpha-trehalase
GME8235_g	alpha,alpha-trehalase
GME4543_g	glucoamylase	3.2.1.3
GME3910_g	glucan endo-1,3-beta-D-glucosidase	3.2.1.39
GME6022_g	glucan endo-1,3-beta-D-glucosidase
GME6023_g	glucan endo-1,3-beta-D-glucosidase
GME6024_g	glucan endo-1,3-beta-D-glucosidase
GME134_g	endoglucanase	3.2.1.4
GME1681_g	endoglucanase
GME7530_g	endoglucanase
GME4701_g	alpha-L-rhamnosidase	3.2.1.40
GME8282_g	alpha-L-rhamnosidase
GME10207_g	pullulanase	3.2.1.41
GME4945_g	glucosylceramidase	3.2.1.45
GME7154_g	glucosylceramidase
GME2247_g	alpha-N-acetylglucosaminidase	3.2.1.50
GME663_g	beta-N-acetylhexosaminidase	3.2.1.52
GME1514_g	beta-hexosaminidase
GME3432_g	beta-hexosaminidase
GME5827_g	beta-hexosaminidase
GME5834_g	beta-hexosaminidase
GME5837_g	beta-hexosaminidase
GME6048_g	beta-hexosaminidase
GME7178_g	alpha-N-arabinofuranosidase	3.2.1.55
GME289_g	glucan 1,3-beta-glucosidase	3.2.1.58
GME960_g	glucan 1,3-beta-glucosidase
GME1962_g	glucan 1,3-beta-glucosidase
GME2055_g	glucan 1,3-beta-glucosidase
GME2056_g	glucan 1,3-beta-glucosidase
GME2057_g	glucan 1,3-beta-glucosidase
GME3119_g	glucan 1,3-beta-glucosidase
GME3872_g	glucan 1,3-beta-glucosidase
GME5943_g	glucan 1,3-beta-glucosidase
GME8704_g	glucan 1,3-beta-glucosidase
GME8705_g	glucan 1,3-beta-glucosidase
GME8749_g	glucan 1,3-beta-glucosidase
GME1144_g	glucan endo-1,3-alpha-glucosidase	3.2.1.59
GME3733_g	glucan endo-1,3-alpha-glucosidase
GME3987_g	glucan endo-1,3-alpha-glucosidase
GME6427_g	glucan endo-1,3-alpha-glucosidase
GME8179_g	glucan endo-1,3-alpha-glucosidase
GME1911_g	endo-1,3(4)-beta-glucanase	3.2.1.6
GME1919_g	endo-1,3(4)-beta-glucanase
GME1920_g	endo-1,3(4)-beta-glucanase
GME2442_g	endo-1,3(4)-beta-glucanase
GME4827_g	endo-1,3(4)-beta-glucanase
GME5555_g	endo-1,3(4)-beta-glucanase
GME6797_g	endo-1,3(4)-beta-glucanase
GME10084_g	endo-1,3(4)-beta-glucanase
GME10460_g	endo-1,3(4)-beta-glucanase
GME6055_g	licheninase	3.2.1.73
GME455_g	endo-1,4-beta-xylanase	3.2.1.8
GME3127_g	endo-1,4-beta-xylanase
GME3131_g	endo-1,4-beta-xylanase
GME4063_g	endo-1,4-beta-xylanase
GME4223_g	endo-1,4-beta-xylanase
GME4227_g	endo-1,4-beta-xylanase
GME2347_g	alpha 1,3-glucosidase	3.2.1.84
GME4446_g	alpha 1,3-glucosidase
GME6676_g	alpha 1,3-glucosidase
GME8600_g	mannosyl-glycoprotein endo-beta-N-acetylglucosaminidase	3.2.1.96
GME9507_g	mannosyl-glycoprotein endo-beta-N-acetylglucosaminidase
GME6396_g	arabinan endo-1,5-alpha-L-arabinosidase	3.2.1.99
GME9943_g	5-hydroxyisourate hydrolase	3.5.2.17

## Sheet: GT
Gene ID	Gene description	EC no
GME386_g	phosphatidylinositol glycan, class B	2.4.1.-
GME602_g	membrane glycosyltransferase
GME755_g	pathogen-inducible salicylic acid glucosyltransferase
GME1379_g	alpha-1,2-mannosyltransferase
GME1543_g	alpha-1,3-mannosyltransferase
GME1820_g	phosphatidylinositol glycan, class B
GME2107_g	phosphatidylinositol glycan, class M
GME2424_g	polypeptide N-acetylglucosaminyltransferase
GME2801_g	alpha-1,3-mannosyltransferase
GME3999_g	alpha-1,3-glucosyltransferase
GME4262_g	alpha-1,3-mannosyltransferase
GME4520_g	alpha-1,2-mannosyltransferase
GME4909_g	alpha-1,3-glucosyltransferase
GME4925_g	alpha-1,2-mannosyltransferase
GME5031_g	pathogen-inducible salicylic acid glucosyltransferase
GME5517_g	alpha-1,2-glucosyltransferase
GME6236_g	phosphatidylinositol glycan, class V
GME7224_g	alpha 1,2-mannosyltransferase
GME8505_g	UDP-glucose:glycoprotein glucosyltransferase
GME8830_g	alpha 1,2-mannosyltransferase
GME9445_g	alpha-1,2-mannosyltransferase
GME9779_g	alpha 1,2-mannosyltransferase
GME10470_g	alpha-1,3-mannosyltransferase
GME10707_g	alpha 1,2-mannosyltransferase
GME4708_g	starch phosphorylase	2.4.1.1
GME3896_g	dolichyl-phosphate-mannose-protein mannosyltransferase	2.4.1.109
GME5701_g	dolichyl-phosphate-mannose-protein mannosyltransferase
GME7460_g	dolichyl-phosphate-mannose-protein mannosyltransferase
GME7991_g	glycogen(starch) synthase	2.4.1.11
GME7055_g	dolichyl-phosphate beta-glucosyltransferase	2.4.1.117
GME488_g	dolichyl-diphosphooligosaccharide--protein glycosyltransferase	2.4.1.119
GME2025_g	alpha-1,3-mannosyltransferase	2.4.1.130
GME8926_g	alpha-1,6-mannosyltransferase
GME4588_g	beta-1,4-mannosyltransferase	2.4.1.142
GME3148_g	beta-1,4-mannosyl-glycoprotein beta-1,4-N-acetylglucosaminyltransferase	2.4.1.144
GME310_g	N-acetyllactosaminide beta-1,3-N-acetylglucosaminyltransferase	2.4.1.149
GME97_g	alpha,alpha-trehalose-phosphate synthase (UDP-forming)	2.4.1.15
GME2363_g	alpha,alpha-trehalose-phosphate synthase (UDP-forming)
GME8440_g	alpha,alpha-trehalose-phosphate synthase (UDP-forming)
GME290_g	chitin synthase	2.4.1.16
GME1936_g	chitin synthase
GME2816_g	chitin synthase
GME3177_g	chitin synthase
GME4343_g	chitin synthase
GME5036_g	chitin synthase
GME5189_g	chitin synthase
GME6173_g	chitin synthase
GME5498_g	sterol 3beta-glucosyltransferase	2.4.1.173
GME8850_g	alpha-1,3-glucan synthase	2.4.1.183
GME1449_g	glycogenin glucosyltransferase	2.4.1.186
GME2872_g	glycogenin glucosyltransferase
GME4475_g	glycogenin glucosyltransferase
GME8549_g	glycogenin glucosyltransferase
GME9443_g	glycogenin glucosyltransferase
GME854_g	phosphatidylinositol glycan, class A	2.4.1.198
GME5795_g	hyaluronan synthase	2.4.1.212
GME792_g	1,3-beta-glucan synthase	2.4.1.34
GME5720_g	1,3-beta-glucan synthase
GME3446_g	ceramide glucosyltransferase	2.4.1.80
GME4779_g	dolichol-phosphate mannosyltransferase	2.4.1.83
GME2810_g	beta-1,2-xylosyltransferase	2.4.2.-
GME7844_g	glutamine amidotransferase
GME2397_g	protein xylosyltransferase	2.4.2.26
GME4189_g	protein xylosyltransferase
GME4195_g	protein xylosyltransferase
GME9776_g	protein xylosyltransferase
GME5433_g	soluble lytic murein transglycosylase	3.2.1.-
GME7175_g	sialidase-1	3.2.1.18
GME7179_g	sialidase-1
GME1953_g	NAD-dependent histone deacetylase SIR2	3.5.1.-
GME4933_g	NAD-dependent histone deacetylase SIR2
GME4934_g	NAD-dependent histone deacetylase SIR2
GME5957_g	NAD-dependent histone deacetylase SIR2
GME6800_g	NAD-dependent deacetylase sirtuin 4
GME7572_g	NAD-dependent histone deacetylase SIR2
GME9152_g	NAD-dependent deacetylase sirtuin 5
GME2878_g	H/ACA ribonucleoprotein complex subunit 4	5.4.99.-

## Sheet: PL
Gene ID	Gene description	EC no
GME457_g	hyaluronate lyase	4.2.2.1
GME2453_g	hyaluronate lyase
GME2454_g	hyaluronate lyase

## Sheet: CE
Gene ID	Gene description	EC no
GME2047_g	N-acetyltransferase	2.3.1.-
GME7780_g	fatty acid elongase 3
GME7993_g	monolysocardiolipin acyltransferase
GME386_g	phosphatidylinositol glycan, class B	2.4.1.-
GME602_g	membrane glycosyltransferase
GME755_g	pathogen-inducible salicylic acid glucosyltransferase
GME1379_g	alpha-1,2-mannosyltransferase
GME1543_g	alpha-1,3-mannosyltransferase
GME1820_g	phosphatidylinositol glycan, class B
GME2107_g	phosphatidylinositol glycan, class M
GME2424_g	polypeptide N-acetylglucosaminyltransferase
GME2801_g	alpha-1,3-mannosyltransferase
GME3999_g	alpha-1,3-glucosyltransferase
GME4262_g	alpha-1,3-mannosyltransferase
GME4520_g	alpha-1,2-mannosyltransferase
GME4909_g	alpha-1,3-glucosyltransferase
GME4925_g	alpha-1,2-mannosyltransferase
GME5031_g	pathogen-inducible salicylic acid glucosyltransferase
GME5517_g	alpha-1,2-glucosyltransferase
GME6236_g	phosphatidylinositol glycan, class V
GME7224_g	alpha 1,2-mannosyltransferase
GME8505_g	UDP-glucose:glycoprotein glucosyltransferase
GME8830_g	alpha 1,2-mannosyltransferase
GME9445_g	alpha-1,2-mannosyltransferase
GME9779_g	alpha 1,2-mannosyltransferase
GME10470_g	alpha-1,3-mannosyltransferase
GME10707_g	alpha 1,2-mannosyltransferase
GME116_g	cardiolipin-specific phospholipase	3.1.1.-
GME541_g	esterase / lipase
GME1204_g	esterase / lipase
GME2359_g	esterase / lipase
GME2520_g	esterase / lipase
GME2550_g	protein phosphatase methylesterase 1
GME2927_g	esterase / lipase
GME3188_g	esterase / lipase
GME3189_g	esterase / lipase
GME3497_g	esterase / lipase
GME3701_g	esterase / lipase
GME5207_g	esterase / lipase
GME6466_g	esterase / lipase
GME7584_g	esterase / lipase
GME8513_g	esterase / lipase
GME9277_g	esterase / lipase
GME9790_g	esterase / lipase
GME10432_g	esterase / lipase
GME10522_g	esterase / lipase
GME10523_g	esterase / lipase
GME1844_g	carboxylesterase type B	3.1.1.1
GME1891_g	carboxylesterase type B
GME5683_g	carboxylesterase type B
GME5806_g	carboxylesterase
GME6881_g	carboxylesterase type B
GME6882_g	carboxylesterase type B
GME7217_g	carboxylesterase type B
GME8213_g	carboxylesterase type B
GME8214_g	carboxylesterase type B
GME9010_g	carboxylesterase
GME9216_g	carboxylesterase type B
GME9961_g	carboxylesterase type B
GME10402_g	carboxylesterase type B
GME1189_g	pectinesterase	3.1.1.11
GME3395_g	pectinesterase
GME346_g	triacylglycerol lipase	3.1.1.3
GME2126_g	triacylglycerol lipase
GME3143_g	triacylglycerol lipase
GME3424_g	triacylglycerol lipase
GME5823_g	triacylglycerol lipase
GME5924_g	triacylglycerol lipase
GME6915_g	triacylglycerol lipase
GME7817_g	triacylglycerol lipase
GME7876_g	triacylglycerol lipase
GME7910_g	triacylglycerol lipase
GME8876_g	triacylglycerol lipase
GME152_g	feruloyl esterase	3.1.1.73
GME473_g	feruloyl esterase
GME1175_g	feruloyl esterase
GME3649_g	feruloyl esterase
GME3650_g	feruloyl esterase
GME3651_g	feruloyl esterase
GME3794_g	feruloyl esterase
GME3803_g	feruloyl esterase
GME3425_g	S-formylglutathione hydrolase	3.1.2.12
GME134_g	endoglucanase	3.2.1.4
GME1681_g	endoglucanase
GME7530_g	endoglucanase
GME455_g	endo-1,4-beta-xylanase	3.2.1.8
GME3127_g	endo-1,4-beta-xylanase
GME3131_g	endo-1,4-beta-xylanase
GME4063_g	endo-1,4-beta-xylanase
GME4223_g	endo-1,4-beta-xylanase
GME4227_g	endo-1,4-beta-xylanase
GME1953_g	NAD-dependent histone deacetylase SIR2	3.5.1.-
GME4933_g	NAD-dependent histone deacetylase SIR2
GME4934_g	NAD-dependent histone deacetylase SIR2
GME5957_g	NAD-dependent histone deacetylase SIR2
GME6800_g	NAD-dependent deacetylase sirtuin 4
GME7572_g	NAD-dependent histone deacetylase SIR2
GME9152_g	NAD-dependent deacetylase sirtuin 5
GME8061_g	N-acetylglucosamine-6-phosphate deacetylase	3.5.1.25
GME2738_g	chitin deacetylase	3.5.1.41
GME5495_g	chitin deacetylase
GME9346_g	chitin deacetylase

## Sheet: CBM
Gene ID	Gene description	EC no
GME1326_g	N-ethylmaleimide reductase	1.-.-.-
GME5040_g	lysine-specific histone demethylase 1
GME5596_g	tRNA-dihydrouridine synthase 1
GME6132_g	tRNA-dihydrouridine synthase 2
GME8535_g	tRNA-dihydrouridine synthase 1
GME9811_g	tRNA-dihydrouridine synthase 3
GME10139_g	tRNA-dihydrouridine synthase 1
GME1826_g	galactose oxidase	1.1.3.9
GME5781_g	galactose oxidase
GME7184_g	galactose oxidase
GME7438_g	galactose oxidase
GME8177_g	galactose oxidase
GME10534_g	galactose oxidase
GME386_g	phosphatidylinositol glycan, class B	2.4.1.-
GME602_g	membrane glycosyltransferase
GME755_g	pathogen-inducible salicylic acid glucosyltransferase
GME1379_g	alpha-1,2-mannosyltransferase
GME1543_g	alpha-1,3-mannosyltransferase
GME1820_g	phosphatidylinositol glycan, class B
GME2107_g	phosphatidylinositol glycan, class M
GME2424_g	polypeptide N-acetylglucosaminyltransferase
GME2801_g	alpha-1,3-mannosyltransferase
GME3999_g	alpha-1,3-glucosyltransferase
GME4262_g	alpha-1,3-mannosyltransferase
GME4520_g	alpha-1,2-mannosyltransferase
GME4909_g	alpha-1,3-glucosyltransferase
GME4925_g	alpha-1,2-mannosyltransferase
GME5031_g	pathogen-inducible salicylic acid glucosyltransferase
GME5517_g	alpha-1,2-glucosyltransferase
GME6236_g	phosphatidylinositol glycan, class V
GME7224_g	alpha 1,2-mannosyltransferase
GME8505_g	UDP-glucose:glycoprotein glucosyltransferase
GME8830_g	alpha 1,2-mannosyltransferase
GME9445_g	alpha-1,2-mannosyltransferase
GME9779_g	alpha 1,2-mannosyltransferase
GME10470_g	alpha-1,3-mannosyltransferase
GME10707_g	alpha 1,2-mannosyltransferase
GME3951_g	1,4-alpha-glucan branching enzyme	2.4.1.18
GME116_g	cardiolipin-specific phospholipase	3.1.1.-
GME541_g	esterase / lipase
GME1204_g	esterase / lipase
GME2359_g	esterase / lipase
GME2520_g	esterase / lipase
GME2550_g	protein phosphatase methylesterase 1
GME2927_g	esterase / lipase
GME3188_g	esterase / lipase
GME3189_g	esterase / lipase
GME3497_g	esterase / lipase
GME3701_g	esterase / lipase
GME5207_g	esterase / lipase
GME6466_g	esterase / lipase
GME7584_g	esterase / lipase
GME8513_g	esterase / lipase
GME9277_g	esterase / lipase
GME9790_g	esterase / lipase
GME10432_g	esterase / lipase
GME10522_g	esterase / lipase
GME10523_g	esterase / lipase
GME152_g	feruloyl esterase	3.1.1.73
GME473_g	feruloyl esterase
GME1175_g	feruloyl esterase
GME3649_g	feruloyl esterase
GME3650_g	feruloyl esterase
GME3651_g	feruloyl esterase
GME3794_g	feruloyl esterase
GME3803_g	feruloyl esterase
GME64_g	protein phosphatase	3.1.3.16
GME324_g	protein phosphatase
GME469_g	protein phosphatase
GME1053_g	protein phosphatase
GME1147_g	protein phosphatase
GME1413_g	protein phosphatase 5
GME1662_g	protein phosphatase
GME1755_g	protein phosphatase
GME1842_g	protein phosphatase
GME1916_g	protein phosphatase
GME1927_g	protein phosphatase
GME2005_g	protein phosphatase 3, catalytic subunit
GME2730_g	protein phosphatase
GME3015_g	protein phosphatase 5
GME3360_g	protein phosphatase
GME3421_g	protein phosphatase
GME3423_g	protein phosphatase
GME3785_g	protein phosphatase 3, catalytic subunit
GME4030_g	protein phosphatase 5
GME4297_g	protein phosphatase 1, catalytic subunit
GME4654_g	protein phosphatase
GME4982_g	protein phosphatase
GME5060_g	protein phosphatase
GME5182_g	protein phosphatase
GME5364_g	protein phosphatase
GME5434_g	protein phosphatase 5
GME5521_g	protein phosphatase
GME5539_g	protein phosphatase 5
GME6436_g	protein phosphatase
GME7447_g	protein phosphatase
GME7803_g	protein phosphatase
GME643_g	dual specificity phosphatase
GME3591_g	dual specificity phosphatase
GME6818_g	dual specificity phosphatase
GME5433_g	soluble lytic murein transglycosylase	3.2.1.-
GME3617_g	alpha-amylase	3.2.1.1
GME3618_g	alpha-amylase
GME5980_g	alpha-amylase
GME7333_g	alpha-amylase
GME7661_g	alpha-amylase
GME10740_g	alpha-amylase
GME4543_g	glucoamylase	3.2.1.3
GME134_g	endoglucanase	3.2.1.4
GME1681_g	endoglucanase
GME7530_g	endoglucanase
GME1911_g	endo-1,3(4)-beta-glucanase	3.2.1.6
GME1919_g	endo-1,3(4)-beta-glucanase
GME1920_g	endo-1,3(4)-beta-glucanase
GME2442_g	endo-1,3(4)-beta-glucanase
GME4827_g	endo-1,3(4)-beta-glucanase
GME5555_g	endo-1,3(4)-beta-glucanase
GME6797_g	endo-1,3(4)-beta-glucanase
GME10084_g	endo-1,3(4)-beta-glucanase
GME10460_g	endo-1,3(4)-beta-glucanase
GME455_g	endo-1,4-beta-xylanase	3.2.1.8
GME3127_g	endo-1,4-beta-xylanase
GME3131_g	endo-1,4-beta-xylanase
GME4063_g	endo-1,4-beta-xylanase
GME4223_g	endo-1,4-beta-xylanase
GME4227_g	endo-1,4-beta-xylanase
GME7_g	chitinase	3.2.1.14
GME447_g	chitinase
GME2762_g	chitinase
GME2763_g	chitinase
GME2773_g	chitinase
GME3923_g	chitinase
GME4369_g	chitinase
GME5391_g	chitinase
GME5480_g	chitinase
GME5695_g	chitinase
GME6566_g	chitinase
GME7014_g	chitinase
GME8653_g	chitinase
GME8932_g	chitinase
GME7175_g	sialidase-1	3.2.1.18
GME7179_g	sialidase-1
GME1648_g	alpha-glucosidase	3.2.1.20
GME2496_g	alpha-glucosidase
GME8241_g	alpha-glucosidase
GME691_g	beta-glucosidase	3.2.1.21
GME891_g	beta-glucosidase
GME2852_g	beta-glucosidase
GME2889_g	beta-glucosidase
GME3863_g	beta-glucosidase
GME5058_g	beta-glucosidase
GME7088_g	beta-glucosidase
GME7339_g	beta-glucosidase
GME7894_g	beta-glucosidase
GME8314_g	alpha-galactosidase	3.2.1.22
GME9375_g	alpha-galactosidase
GME9376_g	alpha-galactosidase
GME9377_g	alpha-galactosidase
GME5294_g	beta-galactosidase	3.2.1.23
GME6165_g	beta-galactosidase
GME6166_g	beta-galactosidase
GME6167_g	beta-galactosidase
GME6051_g	beta-fructofuranosidase	3.2.1.26
GME3910_g	glucan endo-1,3-beta-D-glucosidase	3.2.1.39
GME6022_g	glucan endo-1,3-beta-D-glucosidase
GME6023_g	glucan endo-1,3-beta-D-glucosidase
GME6024_g	glucan endo-1,3-beta-D-glucosidase
GME4701_g	alpha-L-rhamnosidase	3.2.1.40
GME8282_g	alpha-L-rhamnosidase
GME10207_g	pullulanase	3.2.1.41
GME2247_g	alpha-N-acetylglucosaminidase	3.2.1.50
GME663_g	beta-N-acetylhexosaminidase	3.2.1.52
GME1514_g	beta-hexosaminidase
GME3432_g	beta-hexosaminidase
GME5827_g	beta-hexosaminidase
GME5834_g	beta-hexosaminidase
GME5837_g	beta-hexosaminidase
GME6048_g	beta-hexosaminidase
GME7178_g	alpha-N-arabinofuranosidase	3.2.1.55
GME289_g	glucan 1,3-beta-glucosidase	3.2.1.58
GME960_g	glucan 1,3-beta-glucosidase
GME1962_g	glucan 1,3-beta-glucosidase
GME2055_g	glucan 1,3-beta-glucosidase
GME2056_g	glucan 1,3-beta-glucosidase
GME2057_g	glucan 1,3-beta-glucosidase
GME3119_g	glucan 1,3-beta-glucosidase
GME3872_g	glucan 1,3-beta-glucosidase
GME5943_g	glucan 1,3-beta-glucosidase
GME8704_g	glucan 1,3-beta-glucosidase
GME8705_g	glucan 1,3-beta-glucosidase
GME8749_g	glucan 1,3-beta-glucosidase
GME1144_g	glucan endo-1,3-alpha-glucosidase	3.2.1.59
GME3733_g	glucan endo-1,3-alpha-glucosidase
GME3987_g	glucan endo-1,3-alpha-glucosidase
GME6427_g	glucan endo-1,3-alpha-glucosidase
GME8179_g	glucan endo-1,3-alpha-glucosidase
GME6055_g	licheninase	3.2.1.73
GME8600_g	mannosyl-glycoprotein endo-beta-N-acetylglucosaminidase	3.2.1.96
GME9507_g	mannosyl-glycoprotein endo-beta-N-acetylglucosaminidase
GME5323_g	mannan endo-1,6-alpha-mannosidase	3.2.1.101
GME3710_g	mannosyl-oligosaccharide alpha-1,2-mannosidase	3.2.1.113
GME5084_g	mannosyl-oligosaccharide alpha-1,2-mannosidase
GME5103_g	mannosyl-oligosaccharide alpha-1,2-mannosidase
GME7063_g	mannosyl-oligosaccharide alpha-1,2-mannosidase
GME9730_g	mannosyl-oligosaccharide alpha-1,2-mannosidase

## Sheet: AA
Gene ID	Gene description	EC no
GME1326_g	N-ethylmaleimide reductase	1.-.-.-
GME5040_g	lysine-specific histone demethylase 1
GME5596_g	tRNA-dihydrouridine synthase 1
GME6132_g	tRNA-dihydrouridine synthase 2
GME8535_g	tRNA-dihydrouridine synthase 1
GME9811_g	tRNA-dihydrouridine synthase 3
GME10139_g	tRNA-dihydrouridine synthase 1
GME1826_g	galactose oxidase	1.1.3.9
GME5781_g	galactose oxidase
GME7184_g	galactose oxidase
GME7438_g	galactose oxidase
GME8177_g	galactose oxidase
GME10534_g	galactose oxidase
GME4458_g	peroxiredoxin	1.11.1.-
GME4466_g	peroxiredoxin
GME8927_g	peroxiredoxin
GME1249_g	L-ascorbate peroxidase	1.11.1.11
GME1363_g	L-ascorbate peroxidase
GME1477_g	L-ascorbate peroxidase
GME5388_g	L-ascorbate peroxidase
GME5579_g	L-ascorbate peroxidase
GME6411_g	L-ascorbate peroxidase
GME6415_g	L-ascorbate peroxidase
GME7078_g	L-ascorbate peroxidase
GME7222_g	L-ascorbate peroxidase
GME9058_g	L-ascorbate peroxidase
GME1909_g	cytochrome c peroxidase	1.11.1.5
GME2394_g	cytochrome c peroxidase
GME4263_g	cytochrome c peroxidase
GME4928_g	cytochrome c peroxidase
GME4998_g	cytochrome c peroxidase
GME6414_g	cytochrome c peroxidase
GME7027_g	cytochrome c peroxidase
GME8150_g	cytochrome c peroxidase
GME134_g	endoglucanase	3.2.1.4
GME1681_g	endoglucanase
GME7530_g	endoglucanase
